# Supplementary material for: E‐selectin affinity glycoproteomics reveals neuroendocrine proteins and the secretin receptor as a poor‐prognosis signature in colorectal cancer
Source: Mol Oncol. 2024 Nov 7;19(3):635–58. doi: 10.1002/1878-0261.13733 (PMC11887675; doi:10.1002/1878-0261.13733)
Supplement: Supplementary file 2 — Table S1. Clinicopathological data of patients included in this study (n = 35). Table S2. Clinicopathological characteristics of the CRC patients in the TCGA: COADREAD dataset used in this study. Table S3. Flow cytometry to characterize the expression of sLeA and sLeX in peripheral blood of three healthy donors. Table S4. N‐glycome of metastatic CRC tumor samples. Table S5. O‐glycome of metastatic CRC tumor samples. Table S6. CRC O‐glycoproteome analyzed in FFPE tumor tissues. Table S7. CRC N‐glycoproteome analyzed in FFPE tumor tissues. Table S8. List of proteins selected for target score. Table S9. Flow cytometry to characterize the expression of sLeA and SCTR in peripheral blood of three healthy donors. [file MOL2-19-635-s001.xls]

## Sheet: Index
INDEX
Table S1. Clinicopathological data of patients included in this study (n = 35)
Table S2. Clinicopathological characteristics of the CRC patients in the TCGA: COADREAD dataset used in this study.
Table S3. N-glycome of metastatic CRC tumour samples
Table S4. O-glycome of metastatic CRC tumour samples
Table S5. CRC O-glycoproteome analysed in FFPE tumour tissues
Table S6. CRC N-glycoproteome analysed in FFPE tumour tissues
Table S7. List of proteins selected for target score

## Sheet: Table S1
Table S1. Clinicopathological data of patients included in this study (n = 35)
	n (%)
Stage
I	0 (0)
II	0 (0)
III	10 (29)
IV	25 (71)
Tumour (T)
T1	1 (3)
T2	0 (0)
T3	27 (77)
T4	6 (17)
Missing information	1 (3)
Lymph node metastasis (N)
N0	6 (17)
N1	12 (34)
N2	14 (40)
N3	3 (9)
Distant metastasis (M)
M0	7 (20)
M1	22 (63)
Missing information	6 (17)
Tumour location
Left colon	19 (54)
Right colon	6 (17)
Rectum	10 (29)

## Sheet: Table S2
Table S2. Clinicopathological characteristics of the CRC patients in the TCGA: COADREAD dataset used in this study.
Patients	n	n = 598 *
Age	598	66 (±13)
Gender	598
Female		280 (47%)
Male		318 (53%)
Histological type	587
Colon Adenocarcinoma		376 (64%)
Colon Mucinous Adenocarcinoma		62 (11%)
Rectal Adenocarcinoma		137 (23%)
Rectal Mucinous Adenocarcinoma		12 (2%)
Missing data		11
Tumor stage	598
I		104 (17%)
II		227 (38%)
III		179 (30%)
IV		88 (15%)
Vital status	598
Alive		479 (80%)
Dead		119 (20%)
* Mean (± SD); n (%)

## Sheet: Table S3
Table S3. Flow cytometry to characterize the expression of sLeA and sLeX in peripheral blood of three healthy donors.
sLeA
	Positive cells (%)			Average	SD	CV(%)
Leukocytes	10	9.3	12.6	10.6	1.7	16.04
Lymphocytes	27.9	28.2	26.48	27.5	0.9	3.27
.19	62.8	63.2	65.46	63.8	1.4	2.19
Granulocytes	9.3	8.6	8	8.6	0.7	8.14
sLeX
	Positive cells (%)			Average	SD	CV(%)
Leukocytes	63.6	67.5	72.55	67.9	4.5	6.63
Lymphocytes	15.63	16.4	14	15.3	1.2	8.50
Monocytes	9.9	8.5	8.55	9.0	0.8	8.89
Granulocytes	74.47	75.1	77.4	75.7	1.5	1.98
sLeA/sLeX
	Positive cells (%)			Average	SD	CV(%)
Leukocytes	8	8.7	9.7	8.8	0.9	10.23
Lymphocytes	25.8	25.56	24.9	25.4	0.5	1.97
Monocytes	64.7	66.2	65.2	65.4	0.8	1.22
Granulocytes	9.5	8.2	9.9	9.2	0.9	9.78

## Sheet: Table S4
Table S4. N-glycome of metastatic colorectal tumour samples (H: Hexose, N: Hexosamine; F: Fucose; S: sialic Acid)
Type	Composition	Relative Abundance (%)			Average	SD	CV (%)
		#1	#2	#3
Free N-glycans	H5N1	7.26	3.18	2.64	4.36	2.06243	47.3033
	H6N1	10.03	2.48	2.74	5.08333	3.49943	68.8413
	H7N1	4.71	0	2.11	2.27333	1.92631	84.7353
Paucimannose	H3N2F1	0	6.04	5.88	3.97333	2.81033	70.7298
Oligomannose	H5N2	4.68	10.14	9.64	8.15333	2.46449	30.2267
	H6N2	6.72	6.04	8.11	6.95667	0.861485	12.3836
	H7N2	1.87	3.34	5.89	3.7	1.66078	44.886
	H8N2	2.5	1.61	5.02	3.04333	1.44417	47.4535
Complex Neutral	H3N3F1	2.87	3.22	3.54	3.21	0.273618	8.52392
	H4N3F1	1.76	2.12	1.72	1.86667	0.179877	9.63624
	H3N4F1	4.56	7.1	6.2	5.95333	1.05152	17.6627
	H4N4F1	4.27	3.86	4	4.04333	0.170163	4.20849
	H5N4	2.76	2	1.61	2.12333	0.477517	22.489
	H5N4F1	10.34	6.26	5.03	7.21	2.26949	31.477
	H3N5F1	1.68	3.31	3.13	2.70667	0.729673	26.9584
	H4N5F1	1.74	2.34	0	1.36	0.992371	72.9684
	H5N5F1	0	1.6	0	0.533333	0.754247	141.421
Complex Sialylated	H5N4S1	6.45	5.17	4.63	5.41667	0.76321	14.09
	H5N4S2	6.03	13.09	9.51	9.54333	2.88233	30.2025
	H4N4F1S1*	2.08	0.89	1.74	1.57	0.500466	31.8768
	H5N4F1S1*	10.63	9.9	9	9.84333	0.66665	6.7726
	H5N4F1S2*	5.15	5.82	6.11	5.69333	0.402023	7.06129
	H6N5F1S1*	1.91	0.45	1.7	1.35333	0.644481	47.6217
*N-glycans compatible with the presence of sialylated Lewis antigens

## Sheet: Table S5
Table S5. O-glycome of metastatic colorectal tumour samples (N-glycome of metastatic colorectal tumour samples (H: Hexose, N: Hexosamine; F: Fucose; S: sialic Acid)
Composition	Relative Abundance (%)			Average	SD	CV (%)
	#1	#2	#3
H1N1	1.65	4.3	0	1.98333	1.77122	89.3052
N1S1	1.8	6.75	10.08	6.21	3.40179	54.7793
H1N1S1	36.8	26.17	44.85	35.94	7.65029	21.2863
H1N1F1	0	7.78	0	2.59333	3.66753	141.421
N2S1	0.68	16.25	15.07	10.6667	7.07805	66.3567
H2N2	0.86	0	0	0.286667	0.405408	141.421
H1N1S1F1*	2.8	2.05	0	1.61667	1.18345	73.2031	6.59
H1N2S1	8.41	6.36	0	4.92333	3.58051	72.7252
H1N2F1	0	6.43	0	2.14333	3.03113	141.421
H2N2F1	1.17	0	0	0.39	0.551543	141.421
H3N2	0.64	0	0	0.213333	0.301699	141.421
H1N1S2	24.5	9	28.19	20.5633	8.31413	40.4318
H1N2S1F1*	0.81	3.63	0	1.48	1.55583	105.123
H2N2S1	4.84	5.44	0	3.42667	2.43537	71.0711
H2N2S1F1*	2.84	0.81	0	1.21667	1.19455	98.1824
H3N3F1	0.62	0	0	0.206667	0.292271	141.421
H2N2S2	5.11	5.03	1.45	3.86333	1.7068	44.1794
H2N2S2F1*	6.47	0	0.36	2.27667	2.96877	130.4
*O-glycans compatible with the presence of sialylated Lewis antigens

## Sheet: Table S6
Table S6. CRC O-glycoproteome analysed in FFPE tumour tissues
Master	Accession	Description	Coverage [%]	# Peptides	# PSMs	# Unique Peptides	# AAs	MW [kDa]	calc. pI	Biological Process	Cellular Component	Molecular Function	Entrez Gene ID	Gene Symbol	Gene ID	Abundance: F1: Sample	# Protein Groups
Master Protein	P13645	Keratin, type I cytoskeletal 10 OS=Homo sapiens OX=9606 GN=KRT10 PE=1 SV=6	62	54	364	54	584	58.8	5.21	cell organization and biogenesis;protein metabolism;other metabolic processes;other biological processes	plasma membrane;cytosol;cytoskeleton;other cell component	bone, tooth or skin structural activity;other molecular function	3858	KRT10	hsa:3858; P13645; Q14664; Q8N175	4.28981e+08	1
Master Protein	P04264	Keratin, type II cytoskeletal 1 OS=Homo sapiens OX=9606 GN=KRT1 PE=1 SV=6	65	56	354	52	644	66	8.12	cell organization and biogenesis;protein metabolism;other metabolic processes;stress response;other biological processes	non-structural extracellular;plasma membrane;other membranes;cytosol;cytoskeleton;other cell component	bone, tooth or skin structural activity;other molecular function	3848	KRT1	B2RA01; hsa:3848; P04264; P85925; P86104; Q14720; Q6GSJ0; Q9H298	3.97078e+08	1
Master Protein	P35908	Keratin, type II cytoskeletal 2 epidermal OS=Homo sapiens OX=9606 GN=KRT2 PE=1 SV=2	65	48	265	44	639	65.4	8	cell cycle OR cell proliferation;cell organization and biogenesis;protein metabolism;other metabolic processes;other biological processes	plasma membrane;cytosol;cytoskeleton	bone, tooth or skin structural activity;cytoskeletal activity	3849	KRT2	hsa:3849; P35908; Q4VAQ2	9.8848e+07	1
Master Protein	P60709	Actin, cytoplasmic 1 OS=Homo sapiens OX=9606 GN=ACTB PE=1 SV=1	59	30	256	30	375	41.7	5.48	cell organization and biogenesis;protein metabolism;other metabolic processes;transport;developmental processes;other biological processes	plasma membrane;other membranes;cytosol;cytoskeleton;nucleus;other cell component	cytoskeletal activity;other molecular function	60	ACTB	hsa:60; P02570; P60709; P70514; P99021; Q11211; Q64316; Q75MN2; Q96B34; Q96HG5	3.01707e+08	1
Master Protein	P04406	Glyceraldehyde-3-phosphate dehydrogenase OS=Homo sapiens OX=9606 GN=GAPDH PE=1 SV=3	46	25	86	25	335	36	8.46	cell organization and biogenesis;protein metabolism;other metabolic processes;stress response;other biological processes	plasma membrane;other membranes;cytosol;cytoskeleton;nucleus;other cell component	enzyme regulator activity;cytoskeletal activity;other molecular function	2597	GAPDH	E7EUT4; hsa:2597; P00354; P04406; Q53X65	3.48757e+07	1
Master Protein	P01857	Immunoglobulin heavy constant gamma 1 OS=Homo sapiens OX=9606 GN=IGHG1 PE=1 SV=1	48	20	131	11	330	36.1	8.19	cell organization and biogenesis;stress response;transport;signal transduction;other biological processes	non-structural extracellular;plasma membrane;other membranes;other cell component	signal transduction activity or receptor binding;other molecular function		IGHG1	P01857	1.7465e+08	1
Master Protein	P01859	Immunoglobulin heavy constant gamma 2 OS=Homo sapiens OX=9606 GN=IGHG2 PE=1 SV=2	48	17	99	8	326	35.9	7.59	cell organization and biogenesis;stress response;transport;signal transduction;other biological processes	non-structural extracellular;plasma membrane;other membranes;other cell component	signal transduction activity or receptor binding;other molecular function		IGHG2	A6NE66; P01859	1.47904e+07	1
Master Protein	P06733	Alpha-enolase OS=Homo sapiens OX=9606 GN=ENO1 PE=1 SV=2	42	23	123	21	434	47.1	7.39	other metabolic processes;other biological processes	plasma membrane;other membranes;cytosol;cytoskeleton;nucleus;other cell component	nucleic acid binding activity;other molecular function	2023	ENO1	B2RD59; hsa:2023; P06733; P22712; Q16704; Q4TUS4; Q53FT9; Q53HR3; Q658M5; Q6GMP2; Q71V37; Q7Z3V6; Q8WU71; Q96GV1; Q9BT62; Q9UCH6; Q9UM55	7.48203e+07	1
Master Protein	Q5D862	Filaggrin-2 OS=Homo sapiens OX=9606 GN=FLG2 PE=1 SV=1	45	105	344	105	2391	247.9	8.31	cell adhesion;other biological processes	non-structural extracellular;plasma membrane;other cell component	other molecular function	388698	FLG2	hsa:388698; Q5D862; Q9H4U1	1.99778e+08	1
Master Protein	P05787	Keratin, type II cytoskeletal 8 OS=Homo sapiens OX=9606 GN=KRT8 PE=1 SV=7	43	30	156	28	483	53.7	5.59		cytosol;cytoskeleton;nucleus;other cell component	other molecular function	3856	KRT8	A8K4H3; B0AZN5; F8VXB4; hsa:3856; P05787; Q14099; Q14716; Q14717; Q53GJ0; Q6DHW5; Q6GMY0; Q6P4C7; Q96J60	2.79176e+07	1
Master Protein	P04792	Heat shock protein beta-1 OS=Homo sapiens OX=9606 GN=HSPB1 PE=1 SV=2	71	19	212	19	205	22.8	6.4	stress response;transport;signal transduction;other biological processes	plasma membrane;cytosol;cytoskeleton;nucleus;other cell component	enzyme regulator activity;other molecular function	3315	HSPB1	B2R4N8; hsa:3315; P04792; Q6FI47; Q96C20; Q96EI7; Q9UC31; Q9UC34; Q9UC35; Q9UC36	1.31571e+09	1
Master Protein	P68104	Elongation factor 1-alpha 1 OS=Homo sapiens OX=9606 GN=EEF1A1 PE=1 SV=1	56	31	151	31	462	50.1	9.01	protein metabolism;other metabolic processes;other biological processes	non-structural extracellular;plasma membrane;other membranes;cytosol;cytoskeleton;nucleus;other cytoplasmic organelle;other cell component	nucleic acid binding activity;other molecular function	1915	EEF1A1	hsa:1915; P04719; P04720; P68104; Q6IQ15	1.49043e+08	1
Master Protein	P13647	Keratin, type II cytoskeletal 5 OS=Homo sapiens OX=9606 GN=KRT5 PE=1 SV=3	69	38	127	36	590	62.3	7.74	cell organization and biogenesis;other biological processes	cytosol;cytoskeleton;other cell component	cytoskeletal activity;other molecular function	3852	KRT5	hsa:3852; P13647; Q6PI71; Q6UBJ0; Q8TA91	7.57118e+07	1
Master Protein	P04439	HLA class I histocompatibility antigen, A alpha chain OS=Homo sapiens OX=9606 GN=HLA-A PE=1 SV=2	70	33	127	23	365	40.8	6	stress response;signal transduction;other biological processes	plasma membrane;other membranes;ER/Golgi;other cytoplasmic organelle;other cell component	signal transduction activity or receptor binding;other molecular function	3105	HLA-A	B1PKZ3; hsa:3105; O02939; O02954; O02955; O02963; O19509; O19546; O19598; O19605; O19606; O19619; O19647; O19673; O19687; O19695; O19756; O19794; O19795; O43906; O43907; O46874; O62921; O62924; O77937; O77938; O77964; O78073; O78171; O98009; O98010; O98011; O98137; P01891; P01892; P04439; P05534; P06338; P10313; P10314; P10315; P10316; P13746; P16188; P16189; P16190; P18462; P30443; P30444; P3044…	2.48169e+08	1
Master Protein	P01889	HLA class I histocompatibility antigen, B alpha chain OS=Homo sapiens OX=9606 GN=HLA-B PE=1 SV=3	58	32	136	23	362	40.4	5.85	stress response;other biological processes	plasma membrane;other membranes;ER/Golgi;other cytoplasmic organelle;other cell component	signal transduction activity or receptor binding;other molecular function	3106	HLA-B	A0A2I6Q7B5; B0V0B8; G3GN01; hsa:3106; O02862; O02956; O02957; O02960; O19555; O19556; O19595; O19615; O19624; O19625; O19627; O19641; O19651; O19675; O19692; O19758; O19779; O19783; O46702; O62897; O62901; O62915; O62917; O62919; O77933; O77959; O78053; O78138; O78160; O78163; O78172; O78173; O78180; O78217; O95730; O98140; P01889; P01890; P03989; P10317; P10318; P10319; P10320; P18463; P18464; P…	1.13451e+08	1
Master Protein	P02751	Fibronectin OS=Homo sapiens OX=9606 GN=FN1 PE=1 SV=5	54	149	590	149	2477	272.2	5.5	cell adhesion;cell organization and biogenesis;protein metabolism;other metabolic processes;stress response;developmental processes;signal transduction;other biological processes	non-structural extracellular;extracellular matrix;plasma membrane;other membranes;ER/Golgi;other cell component	signal transduction activity or receptor binding;enzyme regulator activity;other molecular function	2335	FN1	B7ZLF0; E9PE77; E9PG29; hsa:2335; O95609; O95610; P02751; Q14312; Q14325; Q14326; Q17RV7; Q53S27; Q564H7; Q585T2; Q59EH1; Q60FE4; Q68DP8; Q68DP9; Q68DT4; Q6LDP6; Q6MZS0; Q6MZU5; Q6N025; Q6N0A6; Q7Z391; Q86T27; Q8IVI8; Q96KP7; Q96KP8; Q96KP9; Q9H1B8; Q9HAP3; Q9UMK2	3.62532e+08	1
Master Protein	P01893	Putative HLA class I histocompatibility antigen, alpha chain H OS=Homo sapiens OX=9606 GN=HLA-H PE=5 SV=3	56	27	84	20	362	40.9	6.3	other biological processes	non-structural extracellular;plasma membrane;other membranes;ER/Golgi;other cytoplasmic organelle;other cell component	other molecular function		HLA-H	P01893	9.92021e+06	1
Master Protein	P21796	Voltage-dependent anion-selective channel protein 1 OS=Homo sapiens OX=9606 GN=VDAC1 PE=1 SV=2	71	35	127	35	283	30.8	8.54	other metabolic processes;transport;other biological processes	plasma membrane;other membranes;mitochondrion	transporter activity;other molecular function	7416	VDAC1	B3KVK4; D3DQ93; hsa:7416; P21796; Q5FVE7; Q9UIQ5; Q9UPL0	1.8119e+08	1
Master Protein	P21333	Filamin-A OS=Homo sapiens OX=9606 GN=FLNA PE=1 SV=4	47	135	517	135	2647	280.6	6.06	cell cycle OR cell proliferation;cell organization and biogenesis;protein metabolism;other metabolic processes;stress response;transport;developmental processes;signal transduction;other biological processes	non-structural extracellular;plasma membrane;other membranes;cytosol;cytoskeleton;ER/Golgi;nucleus;other cell component	signal transduction activity or receptor binding;cytoskeletal activity;other molecular function	2316	FLNA	E9KL45; hsa:2316; P21333; Q5HY53; Q5HY55; Q8NF52	9.70737e+08	1
Master Protein	P06731	Carcinoembryonic antigen-related cell adhesion molecule 5 OS=Homo sapiens OX=9606 GN=CEACAM5 PE=1 SV=4	46	34	127	32	702	76.7	5.69	cell adhesion;other biological processes	non-structural extracellular;plasma membrane;other membranes;other cell component	other molecular function	1048	CEACAM5	H9KVA7; hsa:1048; P06731	1.02767e+08	1
Master Protein	Q8WXI7	Mucin-16 OS=Homo sapiens OX=9606 GN=MUC16 PE=1 SV=3	26	269	1225	269	14507	1518.2	5.26	cell adhesion	plasma membrane;other membranes;ER/Golgi		94025	MUC16	B5ME49; hsa:94025; Q6ZQW5; Q8WXI7; Q96RK2	2.22888e+09	1
Master Protein	P17931	Galectin-3 OS=Homo sapiens OX=9606 GN=LGALS3 PE=1 SV=5	56	9	22	9	250	26.1	8.56	RNA metabolism OR transcription;other metabolic processes;stress response;signal transduction;other biological processes	plasma membrane;other membranes;cytosol;mitochondrion;nucleus;other cell component	signal transduction activity or receptor binding;enzyme regulator activity;other molecular function	3958	LGALS3	B2RC38; hsa:3958; P17931; Q16005; Q6IBA7; Q96J47	1.17728e+07	1
Master Protein	P63244	Receptor of activated protein C kinase 1 OS=Homo sapiens OX=9606 GN=RACK1 PE=1 SV=3	69	23	86	23	317	35.1	7.69	cell cycle OR cell proliferation;protein metabolism;other metabolic processes;developmental processes;other biological processes	plasma membrane;cytosol;mitochondrion;translational apparatus;nucleus;other cell component	signal transduction activity or receptor binding;enzyme regulator activity;translation activity;other molecular function	10399	RACK1	B3KTJ0; D3DWS0; hsa:10399; P25388; P63244; P99049; Q53HU2; Q5J8M6; Q5VLR4; Q6FH47	2.86728e+07	1
Master Protein	O60494	Cubilin OS=Homo sapiens OX=9606 GN=CUBN PE=1 SV=5	75	374	1302	374	3623	398.5	5.35	other metabolic processes;transport;other biological processes	non-structural extracellular;plasma membrane;other membranes;cytosol;ER/Golgi;other cytoplasmic organelle;other cell component	other molecular function	8029	CUBN	B0YIZ4; hsa:8029; O60494; Q5VTA6; Q96RU9	1.89828e+09	1
Master Protein	Q02817	Mucin-2 OS=Homo sapiens OX=9606 GN=MUC2 PE=1 SV=2	23	150	756	150	5179	540	5.8	other biological processes	non-structural extracellular;extracellular matrix;plasma membrane;other membranes;ER/Golgi			MUC2	Q02817; Q14878	2284208652	1
Master Protein	P08670	Vimentin OS=Homo sapiens OX=9606 GN=VIM PE=1 SV=4	29	14	56	13	466	53.6	5.12	cell organization and biogenesis;stress response;developmental processes;signal transduction;other biological processes	plasma membrane;other membranes;cytosol;cytoskeleton;nucleus;other cytoplasmic organelle;other cell component	cytoskeletal activity;nucleic acid binding activity;other molecular function	7431	VIM	B0YJC2; D3DRU4; hsa:7431; P08670; Q15867; Q15868; Q15869; Q548L2; Q6LER9; Q8N850; Q96ML2; Q9NTM3	1.33325e+07	1
Master Protein	Q03001	Dystonin OS=Homo sapiens OX=9606 GN=DST PE=1 SV=4	27	206	635	194	7570	860.1	5.25	cell adhesion;cell organization and biogenesis;stress response;transport;signal transduction;other biological processes	extracellular matrix;plasma membrane;other membranes;cytosol;cytoskeleton;ER/Golgi;nucleus;other cell component	signal transduction activity or receptor binding;cytoskeletal activity;other molecular function	667	DST	B7Z3H1; E7ERU0; hsa:667; O94833; Q03001; Q12825; Q13266; Q13267; Q13775; Q5TBT0; Q5TBT2; Q5TF23; Q5TF24; Q8N1T8; Q8N8J3; Q8WXK8; Q8WXK9; Q96AK9; Q96DQ5; Q96J76; Q96QT5; Q9H555; Q9UGD7; Q9UGD8; Q9UN10	7.77241e+08	1
Master Protein	O75445	Usherin OS=Homo sapiens OX=9606 GN=USH2A PE=1 SV=3	59	411	1595	411	5202	575.2	6.83	cell adhesion;developmental processes;other biological processes	non-structural extracellular;extracellular matrix;plasma membrane;other membranes;cytoskeleton;other cell component	cytoskeletal activity;other molecular function	7399	USH2A	hsa:7399; O75445; Q5VVM9; Q6S362; Q9NS27	6.27727e+09	1
Master Protein	P10321	HLA class I histocompatibility antigen, C alpha chain OS=Homo sapiens OX=9606 GN=HLA-C PE=1 SV=3	54	22	64	16	366	40.6	6.04	stress response;other biological processes	plasma membrane;other membranes;ER/Golgi;other cytoplasmic organelle;other cell component	other molecular function	3107	HLA-C	hsa:3107; O02863; O02864; O02865; O02866; O02958; O19505; O19652; O19676; O62879; O62882; O62883; O62888; O78060; O78061; O78062; O78063; O78067; O78068; O78069; O78072; O78083; O78090; O78091; O78149; O78165; O78166; O78178; O78202; O78203; O78211; O78214; P04222; P10321; P30499; P30500; P30501; P30502; P30503; P30504; P30505; P30506; P30507; P30508; P30509; P30510; P79498; Q07000; Q29631; Q2964…	1.77661e+07	1
Master Protein	P01876	Immunoglobulin heavy constant alpha 1 OS=Homo sapiens OX=9606 GN=IGHA1 PE=1 SV=2	43	12	42	12	353	37.6	6.51	cell organization and biogenesis;stress response;transport;signal transduction;other biological processes	non-structural extracellular;plasma membrane;other membranes;other cell component	other molecular function		IGHA1	P01876	7.98147e+06	1
Master Protein	P40199	Carcinoembryonic antigen-related cell adhesion molecule 6 OS=Homo sapiens OX=9606 GN=CEACAM6 PE=1 SV=4	52	14	48	10	344	37.2	5.82	cell adhesion;signal transduction;other biological processes	non-structural extracellular;plasma membrane;other membranes;other cytoplasmic organelle;other cell component	other molecular function	4680	CEACAM6	hsa:4680; P40199; Q13774; Q14920; Q53XP7	1.96661e+07	1
Master Protein	Q15084	Protein disulfide-isomerase A6 OS=Homo sapiens OX=9606 GN=PDIA6 PE=1 SV=1	50	21	72	21	440	48.1	5.08	other biological processes	non-structural extracellular;plasma membrane;other membranes;cytosol;ER/Golgi;other cell component	other molecular function	10130	PDIA6	B3KY95; B5MCQ5; B7Z254; B7Z4M8; F8WA83; hsa:10130; Q15084; Q53RC7; Q6ZSH5; Q99778	7.70056e+06	1
Master Protein	P09525	Annexin A4 OS=Homo sapiens OX=9606 GN=ANXA4 PE=1 SV=4	61	18	60	18	319	35.9	6.13	signal transduction;other biological processes	plasma membrane;other membranes;nucleus;other cell component	enzyme regulator activity;other molecular function	307	ANXA4	B4DDF9; hsa:307; P09525; Q6LES2; Q96F33; Q9BWK1	1.35718e+07	1
Master Protein	P35232	Prohibitin 1 OS=Homo sapiens OX=9606 GN=PHB1 PE=1 SV=1	36	9	25	9	272	29.8	5.76	cell organization and biogenesis;protein metabolism;DNA metabolism;other metabolic processes;stress response;signal transduction;other biological processes	plasma membrane;other membranes;mitochondrion;nucleus;other cytoplasmic organelle;other cell component	signal transduction activity or receptor binding;other molecular function	5245	PHB1	B4DY47; hsa:5245; P35232; Q4VBQ0	6.22346e+07	1
Master Protein	P17693	HLA class I histocompatibility antigen, alpha chain G OS=Homo sapiens OX=9606 GN=HLA-G PE=1 SV=1	79	37	137	30	338	38.2	5.69	cell organization and biogenesis;stress response;developmental processes;signal transduction;other biological processes	non-structural extracellular;plasma membrane;other membranes;ER/Golgi;other cytoplasmic organelle	signal transduction activity or receptor binding;other molecular function	3135	HLA-G	hsa:3135; P17693	1.16392e+08	1
Master Protein	P01031	Complement C5 OS=Homo sapiens OX=9606 GN=C5 PE=1 SV=4	63	156	551	156	1676	188.2	6.52	stress response;developmental processes;signal transduction;other biological processes	non-structural extracellular;plasma membrane;other membranes	signal transduction activity or receptor binding;enzyme regulator activity	727	C5	hsa:727; P01031; Q14CJ0; Q27I61	9.3294e+08	1
Master Protein	P21980	Protein-glutamine gamma-glutamyltransferase 2 OS=Homo sapiens OX=9606 GN=TGM2 PE=1 SV=2	52	54	187	54	687	77.3	5.22	cell organization and biogenesis;protein metabolism;other metabolic processes;transport;developmental processes;signal transduction;other biological processes	extracellular matrix;plasma membrane;other membranes;cytosol;mitochondrion;ER/Golgi;nucleus;other cell component	other molecular function	7052	TGM2	E1P5V9; hsa:7052; P21980; Q16436; Q6B838; Q9BTN7; Q9H035; Q9UH35	1.1385e+08	1
Master Protein	P07355	Annexin A2 OS=Homo sapiens OX=9606 GN=ANXA2 PE=1 SV=2	46	15	65	15	339	38.6	7.75	cell organization and biogenesis;transport;developmental processes;other biological processes	non-structural extracellular;extracellular matrix;plasma membrane;other membranes;nucleus;other cytoplasmic organelle;other cell component	transporter activity;enzyme regulator activity;cytoskeletal activity;other molecular function	302	ANXA2	hsa:302; P07355; Q567R4; Q6N0B3; Q8TBV2; Q96DD5; Q9UDH8	6.07644e+07	1
Master Protein	P13639	Elongation factor 2 OS=Homo sapiens OX=9606 GN=EEF2 PE=1 SV=4	37	38	142	38	858	95.3	6.83	protein metabolism;other metabolic processes;developmental processes;other biological processes	non-structural extracellular;plasma membrane;other membranes;cytosol;other cell component	translation activity;nucleic acid binding activity;other molecular function	1938	EEF2	B2RMP5; D6W618; hsa:1938; P13639; Q58J86	7.53017e+07	1
Master Protein	P98160	Basement membrane-specific heparan sulfate proteoglycan core protein OS=Homo sapiens OX=9606 GN=HSPG2 PE=1 SV=4	35	145	604	145	4391	468.5	6.51	other metabolic processes;stress response;transport;developmental processes;other biological processes	extracellular matrix;plasma membrane;other membranes;ER/Golgi;other cytoplasmic organelle	signal transduction activity or receptor binding;extracellular structural activity;other molecular function	3339	HSPG2	hsa:3339; P98160; Q16287; Q5SZI3; Q9H3V5	1.2616e+09	1
Master Protein	Q9NYQ8	Protocadherin Fat 2 OS=Homo sapiens OX=9606 GN=FAT2 PE=1 SV=2	46	238	791	238	4349	479	5.16	cell adhesion;other biological processes	plasma membrane;other membranes;ER/Golgi;other cell component	other molecular function	2196	FAT2	hsa:2196; O75091; Q9NSR7; Q9NYQ8	6.41383e+08	1
Master Protein	Q6N022	Teneurin-4 OS=Homo sapiens OX=9606 GN=TENM4 PE=1 SV=2	55	213	705	209	2769	307.8	6.55	cell adhesion;cell cycle OR cell proliferation;cell organization and biogenesis;developmental processes;signal transduction;other biological processes	plasma membrane;other membranes;nucleus;other cell component	other molecular function	26011	TENM4	A6ND26; hsa:26011; Q6N022; Q7Z3C7; Q96MS6; Q9P2P4; Q9Y4S2	1.11321e+09	1
Master Protein	P01834	Immunoglobulin kappa constant OS=Homo sapiens OX=9606 GN=IGKC PE=1 SV=2	40	3	12	3	107	11.8	6.52	cell organization and biogenesis;stress response;transport;signal transduction;other biological processes	non-structural extracellular;plasma membrane;other membranes;other cell component	signal transduction activity or receptor binding;other molecular function		IGKC	A0A075B6H6; A0A087X130; P01834	4.46662e+06	1
Master Protein	P08238	Heat shock protein HSP 90-beta OS=Homo sapiens OX=9606 GN=HSP90AB1 PE=1 SV=4	40	38	145	27	724	83.2	5.03	cell organization and biogenesis;DNA metabolism;other metabolic processes;stress response;developmental processes;other biological processes	non-structural extracellular;plasma membrane;other membranes;cytosol;nucleus;other cytoplasmic organelle;other cell component	signal transduction activity or receptor binding;enzyme regulator activity;cytoskeletal activity;nucleic acid binding activity;other molecular function	3326	HSP90AB1	B2R5P0; hsa:3326; P08238; Q5T9W7; Q9NQW0; Q9NTK6	9.41126e+08	1
Master Protein	P08865	40S ribosomal protein SA OS=Homo sapiens OX=9606 GN=RPSA PE=1 SV=4	69	25	88	25	295	32.8	4.87	cell adhesion;cell organization and biogenesis;protein metabolism;other metabolic processes;other biological processes	plasma membrane;other membranes;cytosol;translational apparatus;nucleus;other cell component	translation activity;other molecular function	3921	RPSA	hsa:3921; P08865; P11085; P12030; Q16471; Q6IPD1; Q6IPD2; Q6NSD1; Q6NXQ8; Q86VC0	3.67106e+07	1
Master Protein	Q14517	Protocadherin Fat 1 OS=Homo sapiens OX=9606 GN=FAT1 PE=1 SV=2	56	242	799	241	4588	506	5	cell adhesion;cell-cell signaling;cell organization and biogenesis;developmental processes;other biological processes	plasma membrane;other membranes;nucleus;other cell component	other molecular function	2195	FAT1	hsa:2195; Q14517	1.03611e+09	1
Master Protein	Q8TDW7	Protocadherin Fat 3 OS=Homo sapiens OX=9606 GN=FAT3 PE=2 SV=3	49	215	807	214	4557	501.7	4.87	cell adhesion	plasma membrane;other membranes	other molecular function	120114	FAT3	B5MDB0; hsa:120114; Q8TDW7; Q96AU6	2.2043e+09	1
Master Protein	A8K7I4	Calcium-activated chloride channel regulator 1 OS=Homo sapiens OX=9606 GN=CLCA1 PE=1 SV=3	45	43	203	43	914	100.2	6.37	stress response;transport	non-structural extracellular;plasma membrane;other membranes;other cell component	transporter activity;other molecular function	1179	CLCA1	A8K7I4; B2RAV5; hsa:1179; O95151; Q5TDF4; Q9UNF6; Q9UPC6	6.17924e+08	1
Master Protein	P12259	Coagulation factor V OS=Homo sapiens OX=9606 GN=F5 PE=1 SV=4	52	162	701	162	2224	251.5	6.05	protein metabolism;other metabolic processes;stress response;other biological processes	non-structural extracellular;plasma membrane;other membranes;ER/Golgi;other cell component	other molecular function	2153	F5	A8K6E8; hsa:2153; P12259; Q14285; Q2EHR5; Q5R346; Q5R347; Q6UPU6; Q8WWQ6	4.76721e+08	1
Master Protein	A0AVI2	Fer-1-like protein 5 OS=Homo sapiens OX=9606 GN=FER1L5 PE=2 SV=3	60	172	715	172	2057	237.8	8.05	cell organization and biogenesis;stress response;transport;other biological processes	plasma membrane;other membranes;other cell component	other molecular function	90342	FER1L5	A0A096LNV2; A0AVI2; hsa:90342; Q17RH2; Q6ZU24	8.7926e+08	1
Master Protein	Q9H5I5	Piezo-type mechanosensitive ion channel component 2 OS=Homo sapiens OX=9606 GN=PIEZO2 PE=1 SV=2	60	268	1193	261	2752	317.9	6.15	transport;other biological processes	plasma membrane;other membranes	transporter activity	63895	PIEZO2	B7Z812; hsa:63895; M4GPJ9; Q6ZS91; Q8N787; Q8NAR6; Q9H5I5; Q9H5R4	4.42718e+09	1
Master Protein	P15531	Nucleoside diphosphate kinase A OS=Homo sapiens OX=9606 GN=NME1 PE=1 SV=1	41	12	53	12	152	17.1	6.19	DNA metabolism;other metabolic processes;transport;developmental processes;other biological processes	plasma membrane;other membranes;cytosol;nucleus;other cell component	translation activity;kinase activity;other molecular function	4830	NME1	hsa:4830; P15531; Q6FGK3; Q86XQ2; Q9UDJ6	3.89599e+07	1
Master Protein	P27797	Calreticulin OS=Homo sapiens OX=9606 GN=CALR PE=1 SV=1	55	46	202	46	417	48.1	4.44	cell organization and biogenesis;protein metabolism;other metabolic processes;stress response;transport;developmental processes;signal transduction;other biological processes	non-structural extracellular;extracellular matrix;plasma membrane;other membranes;cytosol;ER/Golgi;nucleus;other cytoplasmic organelle;other cell component	signal transduction activity or receptor binding;nucleic acid binding activity;other molecular function	811	CALR	hsa:811; P27797; Q6IAT4; Q9UDG2	1.16417e+08	1
Master Protein	O15144	Actin-related protein 2/3 complex subunit 2 OS=Homo sapiens OX=9606 GN=ARPC2 PE=1 SV=1	69	25	62	25	300	34.3	7.36	cell organization and biogenesis;other biological processes	plasma membrane;other membranes;cytosol;cytoskeleton;nucleus;other cytoplasmic organelle;other cell component	cytoskeletal activity	10109	ARPC2	hsa:10109; O15144; Q92801; Q9P1D4	3.09066e+07	1
Master Protein	Q6J4K2	Mitochondrial sodium/calcium exchanger protein OS=Homo sapiens OX=9606 GN=SLC8B1 PE=1 SV=2	69	62	777	62	584	64.2	8.02	transport;other biological processes	plasma membrane;other membranes;mitochondrion	transporter activity;other molecular function	80024	SLC8B1	A6NP50; hsa:80024; Q4KMS9; Q6J4K1; Q6J4K2; Q9H6I8	9.54235e+09	1
Master Protein	P16581	E-selectin OS=Homo sapiens OX=9606 GN=SELE PE=1 SV=1	73	37	173	37	610	66.6	5.26	cell adhesion;stress response;signal transduction;other biological processes	non-structural extracellular;plasma membrane;other membranes;cytoskeleton;other cell component	other molecular function	6401	SELE	A2RRD6; hsa:6401; P16111; P16581	2.3626e+08	1
Master Protein	P98164	Low-density lipoprotein receptor-related protein 2 OS=Homo sapiens OX=9606 GN=LRP2 PE=1 SV=3	56	272	1061	272	4655	521.6	5.08	cell cycle OR cell proliferation;cell organization and biogenesis;other metabolic processes;transport;developmental processes;other biological processes	plasma membrane;other membranes;ER/Golgi;other cytoplasmic organelle;other cell component	transporter activity;other molecular function	4036	LRP2	hsa:4036; O00711; P98164; Q16215	1.60362e+09	1
Master Protein	P09211	Glutathione S-transferase P OS=Homo sapiens OX=9606 GN=GSTP1 PE=1 SV=2	51	15	68	15	210	23.3	5.64	cell cycle OR cell proliferation;other metabolic processes;stress response;developmental processes;other biological processes	non-structural extracellular;cytosol;mitochondrion;nucleus;other cell component	enzyme regulator activity;other molecular function	2950	GSTP1	hsa:2950; O00460; P09211; Q15690; Q5TZY3	1.92536e+07	1
Master Protein	P23396	40S ribosomal protein S3 OS=Homo sapiens OX=9606 GN=RPS3 PE=1 SV=2	39	9	33	9	243	26.7	9.66	cell cycle OR cell proliferation;cell organization and biogenesis;protein metabolism;DNA metabolism;other metabolic processes;stress response;other biological processes	plasma membrane;other membranes;cytosol;cytoskeleton;mitochondrion;ER/Golgi;translational apparatus;nucleus;other cell component	cytoskeletal activity;nucleic acid binding activity;other molecular function	6188	RPS3	B2R7N5; hsa:6188; J3KN86; P23396; Q498B5; Q8NI95	4.98156e+07	1
Master Protein	Q8TDX9	Polycystic kidney disease protein 1-like 1 OS=Homo sapiens OX=9606 GN=PKD1L1 PE=1 SV=1	54	195	818	195	2849	315.2	7.06	cell adhesion;transport;developmental processes;other biological processes	plasma membrane;other membranes;other cell component	transporter activity	168507	PKD1L1	hsa:168507; Q6UWK1; Q8TDX9	5.73704e+08	1
Master Protein	P23471	Receptor-type tyrosine-protein phosphatase zeta OS=Homo sapiens OX=9606 GN=PTPRZ1 PE=1 SV=4	50	130	475	130	2315	254.4	4.88	cell organization and biogenesis;protein metabolism;other metabolic processes;developmental processes;other biological processes	non-structural extracellular;extracellular matrix;plasma membrane;other membranes;other cell component	signal transduction activity or receptor binding;other molecular function	5803	PTPRZ1	A4D0W5; C9JFM0; hsa:5803; O76043; P23471; Q9UDR6	3.00976e+08	1
Master Protein	P08134	Rho-related GTP-binding protein RhoC OS=Homo sapiens OX=9606 GN=RHOC PE=1 SV=1	38	5	31	5	193	22	6.58	cell cycle OR cell proliferation;cell organization and biogenesis;stress response;signal transduction;other biological processes	plasma membrane;other membranes;cytosol;cytoskeleton;ER/Golgi;nucleus;other cell component	other molecular function	389	RHOC	B3KSW1; hsa:389; P08134; Q6ICN3	1.51437e+07	1
Master Protein	P40198	Carcinoembryonic antigen-related cell adhesion molecule 3 OS=Homo sapiens OX=9606 GN=CEACAM3 PE=1 SV=2	41	8	65	6	252	27.1	6.62		plasma membrane;other membranes		1084	CEACAM3	G5E978; hsa:1084; P40198; Q3KPH9	1.47767e+08	1
Master Protein	P22897	Macrophage mannose receptor 1 OS=Homo sapiens OX=9606 GN=MRC1 PE=1 SV=1	74	188	627	188	1456	165.9	6.54	stress response;transport;other biological processes	plasma membrane;other membranes;other cytoplasmic organelle;other cell component	other molecular function	4360	MRC1	A5PKW3; hsa:4360; P22897; Q5VSJ2; Q5VSK2	7.49661e+08	1
Master Protein	P14410	Sucrase-isomaltase, intestinal OS=Homo sapiens OX=9606 GN=SI PE=1 SV=6	68	237	1020	237	1827	209.3	5.64	other metabolic processes;other biological processes	plasma membrane;other membranes;ER/Golgi;other cell component	other molecular function	6476	SI	A2RUC3; hsa:6476; P14410; Q1JQ80; Q1RMC2	3.39983e+09	1
Master Protein	P13747	HLA class I histocompatibility antigen, alpha chain E OS=Homo sapiens OX=9606 GN=HLA-E PE=1 SV=4	67	29	68	27	358	40	5.83	stress response;developmental processes;other biological processes	non-structural extracellular;plasma membrane;other membranes;ER/Golgi;other cytoplasmic organelle;other cell component	signal transduction activity or receptor binding;other molecular function	3133	HLA-E	E2G051; hsa:3133; P13747; Q30169; Q6DU44; Q9BT83; Q9GIY7; Q9GIY8	2.1538e+08	1
Master Protein	Q6YHK3	CD109 antigen OS=Homo sapiens OX=9606 GN=CD109 PE=1 SV=2	53	131	669	131	1445	161.6	5.85	developmental processes;other biological processes	non-structural extracellular;plasma membrane;other membranes;cytosol	enzyme regulator activity;other molecular function	135228	CD109	A5YKK4; B2R948; B3KW25; hsa:135228; Q0P6K7; Q5SYA8; Q5XUM7; Q5XUM9; Q6MZI7; Q6YHK3; Q8N3A7; Q8N915; Q8TDJ2; Q8TDJ3	2.53902e+09	1
Master Protein	Q8N1I0	Dedicator of cytokinesis protein 4 OS=Homo sapiens OX=9606 GN=DOCK4 PE=1 SV=3	48	125	449	125	1966	225.1	7.65	signal transduction;other biological processes	plasma membrane;other membranes;cytosol;ER/Golgi;nucleus;other cell component	signal transduction activity or receptor binding;enzyme regulator activity;other molecular function	9732	DOCK4	hsa:9732; O14584; O94824; Q8N1I0; Q8NB45	5.61278e+08	1
Master Protein	Q6ZRH7	Cation channel sperm-associated auxiliary subunit gamma OS=Homo sapiens OX=9606 GN=CATSPERG PE=2 SV=3	84	157	634	157	1159	132.9	6.37	other biological processes	plasma membrane;other membranes;cytoskeleton		57828	CATSPERG	A6NEG6; hsa:57828; Q659E1; Q6ZRH7	4.67086e+08	1
Master Protein	P25705	ATP synthase subunit alpha, mitochondrial OS=Homo sapiens OX=9606 GN=ATP5F1A PE=1 SV=1	33	16	54	16	553	59.7	9.13	other metabolic processes;transport;other biological processes	plasma membrane;other membranes;mitochondrion;nucleus;other cell component	signal transduction activity or receptor binding;transporter activity;other molecular function	498	ATP5F1A	A8K092; B4DY56; hsa:498; K7ENP3; P25705; Q53XX6; Q8IXV2; Q96FB4; Q96HW2; Q96IR6; Q9BTV8	2.57635e+07	1
Master Protein	O00555	Voltage-dependent P/Q-type calcium channel subunit alpha-1A OS=Homo sapiens OX=9606 GN=CACNA1A PE=1 SV=3	45	183	722	183	2506	282.4	8.84	cell-cell signaling;transport;other biological processes	plasma membrane;other membranes;nucleus;other cell component	transporter activity;other molecular function	773	CACNA1A	hsa:773; J3KP41; O00555; P78510; P78511; Q16290; Q92690; Q99790; Q99791; Q99792; Q99793; Q9NS88; Q9UDC4	1.88822e+09	1
Master Protein	Q9UKZ4	Teneurin-1 OS=Homo sapiens OX=9606 GN=TENM1 PE=1 SV=2	60	182	551	178	2725	304.8	6.42	cell adhesion;cell organization and biogenesis;developmental processes;signal transduction;other biological processes	non-structural extracellular;plasma membrane;other membranes;cytoskeleton;ER/Golgi;nucleus;other cell component	other molecular function	10178	TENM1	B2RTR5; hsa:10178; Q5JZ17; Q9UKZ4	3.83363e+08	1
Master Protein	P07900	Heat shock protein HSP 90-alpha OS=Homo sapiens OX=9606 GN=HSP90AA1 PE=1 SV=5	53	37	182	26	732	84.6	5.02	cell organization and biogenesis;protein metabolism;DNA metabolism;other metabolic processes;stress response;transport;developmental processes;other biological processes	non-structural extracellular;plasma membrane;other membranes;cytosol;mitochondrion;nucleus;other cytoplasmic organelle;other cell component	enzyme regulator activity;cytoskeletal activity;other molecular function	3320	HSP90AA1	A8K500; B3KPJ9; hsa:3320; P07900; Q2PP14; Q5CAQ6; Q5CAQ7; Q9BVQ5	1.13611e+09	1
Master Protein	P49773	Adenosine 5'-monophosphoramidase HINT1 OS=Homo sapiens OX=9606 GN=HINT1 PE=1 SV=2	52	4	5	4	126	13.8	6.95	protein metabolism;other metabolic processes;signal transduction;other biological processes	plasma membrane;other membranes;cytosol;cytoskeleton;nucleus;other cell component	other molecular function	3094	HINT1	hsa:3094; P49773; Q9H5W8	1.45882e+06	1
Master Protein	Q9UPN3	Microtubule-actin cross-linking factor 1, isoforms 1/2/3/4/5 OS=Homo sapiens OX=9606 GN=MACF1 PE=1 SV=4	25	158	521	146	7388	837.8	5.39	cell-cell signaling;cell organization and biogenesis;stress response;transport;signal transduction;other biological processes	plasma membrane;other membranes;cytoskeleton;ER/Golgi;other cell component	cytoskeletal activity;other molecular function	23499	MACF1	B1ALC5; E9PJT0; hsa:23499; O75053; Q5VW20; Q8WXY1; Q8WXY2; Q96PK2; Q9H540; Q9UKP0; Q9ULG9; Q9UPN3	4.60012e+08	1
Master Protein	Q13018	Secretory phospholipase A2 receptor OS=Homo sapiens OX=9606 GN=PLA2R1 PE=1 SV=2	79	180	655	180	1463	168.5	6.11	other metabolic processes;stress response;transport;other biological processes	non-structural extracellular;plasma membrane;other membranes;other cell component	other molecular function	22925	PLA2R1	B2RTU9; D3DPB1; hsa:22925; Q13018; Q13019; Q15095; Q53R45; Q53RR7	9.75462e+08	1
Master Protein	P52597	Heterogeneous nuclear ribonucleoprotein F OS=Homo sapiens OX=9606 GN=HNRNPF PE=1 SV=3	88	54	233	54	415	45.6	5.58	RNA metabolism OR transcription;other metabolic processes;other biological processes	plasma membrane;other membranes;cytosol;nucleus;other cell component	nucleic acid binding activity	3185	HNRNPF	B3KM84; hsa:3185; P52597; Q5T0N2; Q96AU2	1.77134e+08	1
Master Protein	Q8NFP9	Neurobeachin OS=Homo sapiens OX=9606 GN=NBEA PE=1 SV=3	38	142	588	129	2946	327.6	6.18	other biological processes	plasma membrane;other membranes;cytosol;ER/Golgi;other cell component	other molecular function	26960	NBEA	B7Z2H9; hsa:26960; Q5T320; Q8NFP9; Q9HCM8; Q9NSU1; Q9NW98; Q9Y6J1	6.97313e+08	1
Master Protein	P13569	Cystic fibrosis transmembrane conductance regulator OS=Homo sapiens OX=9606 GN=CFTR PE=1 SV=3	47	94	395	94	1480	168	8.73	other metabolic processes;stress response;transport;other biological processes	plasma membrane;other membranes;cytosol;ER/Golgi;nucleus;other cytoplasmic organelle;other cell component	transporter activity;other molecular function	1080	CFTR	hsa:1080; P13569; Q20BG8; Q20BH2; Q2I0A1; Q2I102	4.59909e+08	1
Master Protein	P02549	Spectrin alpha chain, erythrocytic 1 OS=Homo sapiens OX=9606 GN=SPTA1 PE=1 SV=5	34	86	263	86	2419	279.8	5.05	cell organization and biogenesis;other metabolic processes;developmental processes;other biological processes	plasma membrane;other membranes;cytosol;cytoskeleton;other cell component	cytoskeletal activity;other molecular function	6708	SPTA1	hsa:6708; P02549; Q15514; Q5VYL1; Q5VYL2; Q6LDY5	5.97686e+08	1
Master Protein	P78363	Retinal-specific phospholipid-transporting ATPase ABCA4 OS=Homo sapiens OX=9606 GN=ABCA4 PE=1 SV=3	58	167	675	166	2273	255.8	6.29	cell organization and biogenesis;other metabolic processes;transport;signal transduction;other biological processes	plasma membrane;other membranes;ER/Golgi;other cell component	transporter activity;other molecular function	24	ABCA4	hsa:24; O15112; O60438; O60915; P78363; Q0QD48; Q4LE31	1.21176e+09	1
Master Protein	P13929	Beta-enolase OS=Homo sapiens OX=9606 GN=ENO3 PE=1 SV=5	35	13	52	11	434	47	7.71	other metabolic processes	plasma membrane;other membranes;cytosol	other molecular function	2027	ENO3	B4DUI6; B4DUM6; D3DTL2; E7ENK8; hsa:2027; P13929; Q96AE2	1.15582e+07	1
Master Protein	Q8IZF2	Adhesion G protein-coupled receptor F5 OS=Homo sapiens OX=9606 GN=ADGRF5 PE=1 SV=3	60	95	422	95	1346	149.4	6.65	other metabolic processes;developmental processes;signal transduction;other biological processes	plasma membrane;other membranes;other cell component	other molecular function	221395	ADGRF5	hsa:221395; O94858; Q5TF06; Q6RGN2; Q86SP0; Q8IZF2; Q9Y3Z2	3.69768e+08	1
Master Protein	Q99650	Oncostatin-M-specific receptor subunit beta OS=Homo sapiens OX=9606 GN=OSMR PE=1 SV=1	67	93	387	93	979	110.4	5.82	signal transduction;other biological processes	plasma membrane;other membranes;other cell component	signal transduction activity or receptor binding;other molecular function	9180	OSMR	hsa:9180; Q6P4E8; Q96QJ6; Q99650	1.33292e+09	1
Master Protein	P06576	ATP synthase subunit beta, mitochondrial OS=Homo sapiens OX=9606 GN=ATP5F1B PE=1 SV=3	45	18	50	18	529	56.5	5.4	other metabolic processes;transport;developmental processes;other biological processes	plasma membrane;other membranes;mitochondrion;other cell component	signal transduction activity or receptor binding;transporter activity;other molecular function	506	ATP5F1B	A8K4X0; hsa:506; P06576; Q14283	4.75734e+07	1
Master Protein	Q9HD67	Unconventional myosin-X OS=Homo sapiens OX=9606 GN=MYO10 PE=1 SV=3	42	121	513	121	2058	237.2	6.21	transport;signal transduction;other biological processes	plasma membrane;other membranes;cytosol;cytoskeleton;nucleus;other cell component	cytoskeletal activity;other molecular function	4651	MYO10	A7E2D1; hsa:4651; O94893; Q8IVX5; Q9HD67; Q9NYM7; Q9P110; Q9P111; Q9UHF6	1.49746e+09	1
Master Protein	P09104	Gamma-enolase OS=Homo sapiens OX=9606 GN=ENO2 PE=1 SV=3	45	20	63	18	434	47.2	5.03	other metabolic processes;other biological processes	plasma membrane;other membranes;cytosol;other cell component	other molecular function	2026	ENO2	B7Z2X9; hsa:2026; P09104; Q96J33	1.79603e+07	1
Master Protein	P11277	Spectrin beta chain, erythrocytic OS=Homo sapiens OX=9606 GN=SPTB PE=1 SV=5	44	92	292	87	2137	246.3	5.27	cell organization and biogenesis	plasma membrane;other membranes;cytosol;cytoskeleton;other cell component	cytoskeletal activity	6710	SPTB	hsa:6710; P11277; Q15510; Q15519	6.39084e+08	1
Master Protein	P01619	Immunoglobulin kappa variable 3-20 OS=Homo sapiens OX=9606 GN=IGKV3-20 PE=1 SV=2	52	11	31	11	116	12.5	4.96	stress response;other biological processes	non-structural extracellular;plasma membrane;other membranes	other molecular function		IGKV3-20	A0A0B4J1Z6; P01619; P01620; P01621; P01622; P01623; P04206; P06311; P18135; P18136	1.10044e+07	1
Master Protein	Q14019	Coactosin-like protein OS=Homo sapiens OX=9606 GN=COTL1 PE=1 SV=3	62	12	70	12	142	15.9	5.67	cell organization and biogenesis;stress response	non-structural extracellular;plasma membrane;other membranes;cytosol;cytoskeleton;nucleus;other cell component	cytoskeletal activity;other molecular function	23406	COTL1	B2RDU3; D3DUL9; hsa:23406; Q14019; Q86XM5	7.23876e+07	1
Master Protein	Q8N349	Olfactory receptor 2L13 OS=Homo sapiens OX=9606 GN=OR2L13 PE=2 SV=1	79	41	185	39	312	35.6	8.87	signal transduction;other biological processes	plasma membrane;other membranes	other molecular function	284521	OR2L13	hsa:284521; Q5VUR5; Q8N349	1.93512e+08	1
Master Protein	Q9UIW2	Plexin-A1 OS=Homo sapiens OX=9606 GN=PLXNA1 PE=1 SV=3	44	97	358	97	1896	210.9	6.92	cell organization and biogenesis;developmental processes;signal transduction;other biological processes	plasma membrane;other membranes;cytosol;nucleus;other cell component	other molecular function	5361	PLXNA1	hsa:5361; Q9UIW2	1.1258e+09	1
Master Protein	Q6ZRI0	Otogelin OS=Homo sapiens OX=9606 GN=OTOG PE=1 SV=3	39	125	378	125	2925	314.6	5.91	other metabolic processes;other biological processes	non-structural extracellular;extracellular matrix;plasma membrane;other membranes	other molecular function	340990	OTOG	A8MTX6; A8MUJ0; B7WPC4; hsa:340990; Q6ZRI0	1.23536e+09	1
Master Protein	Q9Y487	V-type proton ATPase 116 kDa subunit a 2 OS=Homo sapiens OX=9606 GN=ATP6V0A2 PE=1 SV=2	70	93	472	93	856	98	6.61	transport;other biological processes	plasma membrane;other membranes;ER/Golgi;other cytoplasmic organelle;other cell component	transporter activity;other molecular function	23545	ATP6V0A2	A8K026; hsa:23545; Q6NUM0; Q9Y487	5.47436e+09	1
Master Protein	Q9UM73	ALK tyrosine kinase receptor OS=Homo sapiens OX=9606 GN=ALK PE=1 SV=3	44	95	436	94	1620	176.3	7.08	protein metabolism;other metabolic processes;developmental processes;signal transduction;other biological processes	plasma membrane;other membranes;other cell component	enzyme regulator activity;kinase activity;other molecular function	238	ALK	A6P4T4; A6P4V4; hsa:238; Q4ZFX9; Q53QQ6; Q53RZ4; Q59FI3; Q9UM73; Q9Y4K6	6.14755e+08	1
Master Protein	Q14126	Desmoglein-2 OS=Homo sapiens OX=9606 GN=DSG2 PE=1 SV=2	37	41	152	41	1118	122.2	5.24	cell adhesion;cell organization and biogenesis;developmental processes;other biological processes	plasma membrane;other membranes;other cell component	other molecular function	1829	DSG2	hsa:1829; Q14126; Q4KKU6	2.21787e+08	1
Master Protein	Q13591	Semaphorin-5A OS=Homo sapiens OX=9606 GN=SEMA5A PE=1 SV=3	59	79	238	79	1074	120.5	7.21	cell adhesion;cell-cell signaling;cell cycle OR cell proliferation;cell organization and biogenesis;developmental processes;signal transduction;other biological processes	plasma membrane;other membranes	signal transduction activity or receptor binding;other molecular function	9037	SEMA5A	D3DTC6; hsa:9037; O60408; Q13591; Q1RLL9	1.40928e+08	1
Master Protein	Q5JUK3	Potassium channel subfamily T member 1 OS=Homo sapiens OX=9606 GN=KCNT1 PE=1 SV=2	51	73	426	73	1230	138.3	7.52	transport	plasma membrane;other membranes	transporter activity	57582	KCNT1	B3KXF7; B7ZVY4; B9EGP2; G5E9V0; hsa:57582; Q5JUK3; Q9P2C5	9.11311e+08	1
Master Protein	O95180	Voltage-dependent T-type calcium channel subunit alpha-1H OS=Homo sapiens OX=9606 GN=CACNA1H PE=1 SV=4	44	142	687	142	2353	259	7.37	other metabolic processes;transport;other biological processes	plasma membrane;other membranes;other cell component	transporter activity;other molecular function	8912	CACNA1H	B5ME00; F8WFD1; hsa:8912; O95180; O95802; Q8WWI6; Q96QI6; Q96RZ9; Q9NYY4; Q9NYY5	1.34311e+09	1
Master Protein	Q12816	Trophinin OS=Homo sapiens OX=9606 GN=TRO PE=1 SV=3	59	139	512	139	1431	143.6	9.03	cell adhesion;developmental processes;other biological processes	plasma membrane;other membranes;nucleus		7216	TRO	B1AKE9; B1AKF1; F5GY27; hsa:7216; Q12816; Q96SX2; Q9NU89; Q9UPN8	9.09524e+08	1
Master Protein	Q99250	Sodium channel protein type 2 subunit alpha OS=Homo sapiens OX=9606 GN=SCN2A PE=1 SV=3	62	210	872	80	2005	227.8	5.73	stress response;transport;developmental processes;signal transduction;other biological processes	plasma membrane;other membranes;other cell component	transporter activity	6326	SCN2A	A6NC14; A6NIQ5; hsa:6326; Q14472; Q53T77; Q99250; Q9BZC9; Q9BZD0	2.64497e+09	1
Master Protein	Q92887	ATP-binding cassette sub-family C member 2 OS=Homo sapiens OX=9606 GN=ABCC2 PE=1 SV=3	48	98	268	98	1545	174.1	8.32	other metabolic processes;transport;other biological processes	plasma membrane;other membranes;other cell component	transporter activity;other molecular function	1244	ABCC2	B2RMT8; hsa:1244; Q14022; Q5T2B1; Q92500; Q92798; Q92887; Q99663; Q9UMS2	5.07773e+08	1
Master Protein	Q93033	Immunoglobulin superfamily member 2 OS=Homo sapiens OX=9606 GN=CD101 PE=1 SV=2	54	61	233	61	1021	115	6.96	signal transduction	plasma membrane;other membranes	other molecular function	9398	CD101	hsa:9398; Q15856; Q93033	3.51259e+08	1
Master Protein	P35499	Sodium channel protein type 4 subunit alpha OS=Homo sapiens OX=9606 GN=SCN4A PE=1 SV=4	62	188	736	139	1836	207.9	5.1	transport;other biological processes	plasma membrane;other membranes;other cell component	transporter activity	6329	SCN4A	hsa:6329; P35499; Q15478; Q16447; Q7Z6B1	1.96791e+09	1
Master Protein	Q9NY46	Sodium channel protein type 3 subunit alpha OS=Homo sapiens OX=9606 GN=SCN3A PE=1 SV=2	65	204	685	100	2000	226.1	5.8	transport;other biological processes	plasma membrane;other membranes;other cell component	transporter activity	6328	SCN3A	hsa:6328; Q16142; Q53SX0; Q9BZB3; Q9C006; Q9NY46; Q9NYK2; Q9P2J1; Q9UPD1; Q9Y6P4	5.94455e+08	1
Master Protein	Q684P5	Rap1 GTPase-activating protein 2 OS=Homo sapiens OX=9606 GN=RAP1GAP2 PE=1 SV=2	35	35	178	35	730	80	6.67	cell organization and biogenesis;other biological processes	plasma membrane;other membranes;cytosol;cytoskeleton;nucleus;other cell component	enzyme regulator activity	23108	RAP1GAP2	B2RTY5; hsa:23108; Q684P4; Q684P5; Q6AI00; Q6ZVF0; Q9UPW2	3.99243e+08	1
Master Protein	P46939	Utrophin OS=Homo sapiens OX=9606 GN=UTRN PE=1 SV=2	25	82	287	82	3433	394.2	5.33	cell organization and biogenesis;other biological processes	plasma membrane;other membranes;cytoskeleton;nucleus;other cell component	signal transduction activity or receptor binding;cytoskeletal activity;other molecular function	7402	UTRN	hsa:7402; P46939; Q5SYY1; Q5SZ57; Q9UJ40	2.39413e+08	1
Master Protein	Q9UN76	Sodium- and chloride-dependent neutral and basic amino acid transporter B(0+) OS=Homo sapiens OX=9606 GN=SLC6A14 PE=2 SV=1	81	90	386	89	642	72.1	8.19	transport;other biological processes	plasma membrane;other membranes	transporter activity	11254	SLC6A14	hsa:11254; Q5H942; Q9UN76	2.23591e+09	1
Master Protein	P07949	Proto-oncogene tyrosine-protein kinase receptor Ret OS=Homo sapiens OX=9606 GN=RET PE=1 SV=3	55	60	161	60	1114	124.2	6.6	cell adhesion;cell organization and biogenesis;protein metabolism;other metabolic processes;stress response;developmental processes;signal transduction;other biological processes	plasma membrane;other membranes;other cytoplasmic organelle;other cell component	kinase activity;other molecular function	5979	RET	A8K6Z2; hsa:5979; P07949; Q15250; Q9BTB0; Q9H4A2	5.05564e+07	1
Master Protein	Q07837	Neutral and basic amino acid transport protein rBAT OS=Homo sapiens OX=9606 GN=SLC3A1 PE=1 SV=2	71	90	1285	90	685	78.8	5.96	other metabolic processes;transport	plasma membrane;other membranes;other cytoplasmic organelle	transporter activity;other molecular function	6519	SLC3A1	A8K0S1; hsa:6519; O00658; Q07837; Q15295; Q4J6B4; Q4J6B5; Q4J6B6; Q4J6B7; Q4J6B8; Q4J6B9; Q52M92; Q52M94	7.65417e+09	1
Master Protein	Q99685	Monoglyceride lipase OS=Homo sapiens OX=9606 GN=MGLL PE=1 SV=2	61	19	137	19	303	33.2	6.99	other metabolic processes;stress response;other biological processes	plasma membrane;other membranes;cytosol;ER/Golgi;nucleus	other molecular function	11343	MGLL	B3KRC2; B7Z9D1; hsa:11343; Q6IBG9; Q96AA5; Q99685	2.48557e+07	1
Master Protein	Q96RD2	Olfactory receptor 52B2 OS=Homo sapiens OX=9606 GN=OR52B2 PE=2 SV=3	66	30	141	30	323	36.2	8.54	signal transduction;other biological processes	plasma membrane;other membranes	other molecular function	255725	OR52B2	hsa:255725; Q8NGM7; Q96RD2	6.12017e+07	1
Master Protein	Q9ULI3	Protein HEG homolog 1 OS=Homo sapiens OX=9606 GN=HEG1 PE=1 SV=3	42	49	238	49	1381	147.4	6.18	cell organization and biogenesis;developmental processes;other biological processes	non-structural extracellular;plasma membrane;other membranes;other cell component	other molecular function	57493	HEG1	hsa:57493; Q6NX66; Q8NC40; Q9BSV0; Q9ULI3	4.81458e+08	1
Master Protein	O00462	Beta-mannosidase OS=Homo sapiens OX=9606 GN=MANBA PE=1 SV=3	82	124	421	124	879	100.8	5.52	protein metabolism;other metabolic processes	plasma membrane;other membranes;other cytoplasmic organelle	other molecular function	4126	MANBA	hsa:4126; O00462; Q96BC3; Q9NYX9	5.12111e+08	1
Master Protein	Q92508	Piezo-type mechanosensitive ion channel component 1 OS=Homo sapiens OX=9606 GN=PIEZO1 PE=1 SV=4	50	182	708	175	2521	286.6	7.47	transport;other biological processes	plasma membrane;other membranes;ER/Golgi	transporter activity	9780	PIEZO1	A6NHT9; A7E2B7; hsa:9780; Q0KKZ9; Q92508	1.72844e+09	1
Master Protein	Q99985	Semaphorin-3C OS=Homo sapiens OX=9606 GN=SEMA3C PE=2 SV=2	63	69	238	69	751	85.2	8.69	cell organization and biogenesis;developmental processes;signal transduction;other biological processes	non-structural extracellular;plasma membrane;other membranes	signal transduction activity or receptor binding	10512	SEMA3C	B4DRL8; hsa:10512; Q99985	1.66787e+08	1
Master Protein	P32004	Neural cell adhesion molecule L1 OS=Homo sapiens OX=9606 GN=L1CAM PE=1 SV=2	51	85	320	85	1257	139.9	6.24	cell adhesion;cell organization and biogenesis;developmental processes;other biological processes	plasma membrane;other membranes;other cell component	other molecular function	3897	L1CAM	A0AV65; A4ZYW4; B2RMU7; G3XAF4; hsa:3897; P32004; Q8TA87	2.70812e+08	1
Master Protein	O75022	Leukocyte immunoglobulin-like receptor subfamily B member 3 OS=Homo sapiens OX=9606 GN=LILRB3 PE=1 SV=3	47	31	76	26	631	69.3	6.93	stress response;signal transduction;other biological processes	plasma membrane;other membranes	other molecular function	102725035; 107987462; 11025	LILRB3	C9J1P3; C9JIP1; hsa:102725035; hsa:107987462; hsa:11025; O15471; O75022; Q86U49	2.40404e+07	1
Master Protein	Q9NS40	Potassium voltage-gated channel subfamily H member 7 OS=Homo sapiens OX=9606 GN=KCNH7 PE=1 SV=2	44	63	223	62	1196	134.9	7.65	transport;other biological processes	plasma membrane;other membranes	transporter activity;other molecular function	90134	KCNH7	hsa:90134; Q53QU4; Q53TB7; Q53TP9; Q8IV15; Q9NS40	5.29054e+08	1
Master Protein	P53396	ATP-citrate synthase OS=Homo sapiens OX=9606 GN=ACLY PE=1 SV=3	51	73	226	73	1101	120.8	7.33	other metabolic processes	non-structural extracellular;cytosol;nucleus;other cytoplasmic organelle;other cell component	other molecular function	47	ACLY	B4DIM0; B4E3P0; hsa:47; P53396; Q13037; Q9BRL0	2.08444e+08	1
Master Protein	P61006	Ras-related protein Rab-8A OS=Homo sapiens OX=9606 GN=RAB8A PE=1 SV=1	53	22	84	9	207	23.7	9.07	cell organization and biogenesis;other metabolic processes;transport;developmental processes;other biological processes	plasma membrane;other membranes;cytosol;cytoskeleton;ER/Golgi;other cytoplasmic organelle;other cell component	cytoskeletal activity;other molecular function	4218	RAB8A	B4DEK7; hsa:4218; P24407; P61006; Q6FHV5	1.19601e+08	1
Master Protein	Q5JW98	Calcium homeostasis modulator protein 4 OS=Homo sapiens OX=9606 GN=CALHM4 PE=1 SV=1	69	20	96	20	314	35	6.87	transport	plasma membrane;other membranes	transporter activity	221301	CALHM4	B0QZ25; B0QZ27; B4DTQ0; hsa:221301; Q5JW98; Q96MK0	2.95612e+07	1
Master Protein	Q86UL8	Membrane-associated guanylate kinase, WW and PDZ domain-containing protein 2 OS=Homo sapiens OX=9606 GN=MAGI2 PE=1 SV=3	35	51	179	51	1455	158.7	6.35	cell-cell signaling;developmental processes;signal transduction;other biological processes	plasma membrane;other membranes;nucleus;other cytoplasmic organelle;other cell component	signal transduction activity or receptor binding;other molecular function	9863	MAGI2	A4D1C1; A7E2C3; hsa:9863; O60434; O60510; Q86UI7; Q86UL8; Q9NP44; Q9UDQ5; Q9UDU1	9.59365e+07	1
Master Protein	Q8IWY4	Signal peptide, CUB and EGF-like domain-containing protein 1 OS=Homo sapiens OX=9606 GN=SCUBE1 PE=1 SV=3	53	44	176	42	988	107.8	6.83	stress response;developmental processes;signal transduction;other biological processes	non-structural extracellular;plasma membrane;other membranes;other cell component	other molecular function	80274	SCUBE1	hsa:80274; Q5R336; Q8IWY4	1.15883e+08	1
Master Protein	Q9ULB1	Neurexin-1 OS=Homo sapiens OX=9606 GN=NRXN1 PE=1 SV=1	46	88	330	88	1477	161.8	5.9	cell adhesion;cell-cell signaling;cell organization and biogenesis;transport;developmental processes;other biological processes	plasma membrane;other membranes;ER/Golgi;nucleus;other cell component	signal transduction activity or receptor binding;other molecular function	9378	NRXN1	A7KRL9; O60323; Q53TJ9; Q53TQ1; Q5HYI0; Q9C079; Q9C080; Q9C081; Q9H3M2; Q9UDM6; Q9ULB1	4.78109e+08	1
Master Protein	Q92930	Ras-related protein Rab-8B OS=Homo sapiens OX=9606 GN=RAB8B PE=1 SV=2	43	21	74	8	207	23.6	9.07	cell organization and biogenesis;transport;other biological processes	plasma membrane;other membranes;ER/Golgi;other cytoplasmic organelle;other cell component	signal transduction activity or receptor binding;other molecular function	51762	RAB8B	hsa:51762; Q5JPC4; Q92930; Q9P293	3.44004e+06	1
Master Protein	Q9UKF2	Disintegrin and metalloproteinase domain-containing protein 30 OS=Homo sapiens OX=9606 GN=ADAM30 PE=1 SV=2	66	54	129	54	790	88.9	7.61		plasma membrane;other membranes;other cytoplasmic organelle	other molecular function	11085	ADAM30	A8K8W8; hsa:11085; Q5T3X6; Q9UKF1; Q9UKF2	1.35375e+08	1
Master Protein	Q86TB3	Alpha-protein kinase 2 OS=Homo sapiens OX=9606 GN=ALPK2 PE=1 SV=3	33	63	284	63	2170	236.9	5.24	developmental processes;other biological processes	plasma membrane;other membranes	kinase activity;other molecular function	115701	ALPK2	hsa:115701; Q6ZUX0; Q86TB3; Q8NAT5; Q96L95	2.83547e+08	1
Master Protein	P54707	Potassium-transporting ATPase alpha chain 2 OS=Homo sapiens OX=9606 GN=ATP12A PE=1 SV=3	39	51	230	51	1039	115.4	6.55	transport;other biological processes	plasma membrane;other membranes;cytosol;cytoskeleton	transporter activity;other molecular function	479	ATP12A	hsa:479; P54707; Q13816; Q13817; Q16734; Q5W035; Q8N5U2	1.42662e+08	1
Master Protein	P50851	Lipopolysaccharide-responsive and beige-like anchor protein OS=Homo sapiens OX=9606 GN=LRBA PE=1 SV=4	35	141	435	128	2863	318.9	5.6	cell organization and biogenesis;other metabolic processes;other biological processes	plasma membrane;other membranes;cytosol;ER/Golgi;other cytoplasmic organelle	other molecular function	987	LRBA	hsa:987; P50851; Q4W5J4; Q4W5L6; Q8NFQ0; Q9H2U3; Q9H2U4	3.50469e+08	1
Master Protein	P08648	Integrin alpha-5 OS=Homo sapiens OX=9606 GN=ITGA5 PE=1 SV=2	51	70	231	70	1049	114.5	5.77	cell adhesion;cell organization and biogenesis;stress response;developmental processes;signal transduction;other biological processes	plasma membrane;other membranes;ER/Golgi;other cell component	signal transduction activity or receptor binding;other molecular function	3678	ITGA5	hsa:3678; P08648; Q96HA5	4.60451e+08	1
Master Protein	P12821	Angiotensin-converting enzyme OS=Homo sapiens OX=9606 GN=ACE PE=1 SV=1	69	142	563	142	1306	149.6	6.39	cell cycle OR cell proliferation;protein metabolism;other metabolic processes;stress response;transport;developmental processes;other biological processes	non-structural extracellular;plasma membrane;other membranes;cytoskeleton;other cytoplasmic organelle	signal transduction activity or receptor binding;cytoskeletal activity;other molecular function	1636	ACE	B0LPF0; B4DXI3; E7EU16; hsa:1636; P12821; P22966; Q53YX9; Q59GY8; Q7M4L4	5.0189e+08	1
Master Protein	Q86YZ3	Hornerin OS=Homo sapiens OX=9606 GN=HRNR PE=1 SV=2	51	76	663	76	2850	282.2	10.04	cell organization and biogenesis;other biological processes	non-structural extracellular;plasma membrane;other cytoplasmic organelle;other cell component	other molecular function	388697	HRNR	hsa:388697; Q5DT20; Q5U1F4; Q86YZ3	1.66918e+09	1
Master Protein	Q13576	Ras GTPase-activating-like protein IQGAP2 OS=Homo sapiens OX=9606 GN=IQGAP2 PE=1 SV=4	33	70	227	70	1575	180.5	5.64	cell organization and biogenesis;signal transduction;other biological processes	plasma membrane;other membranes;cytosol;cytoskeleton;other cell component	enzyme regulator activity;cytoskeletal activity;other molecular function	10788	IQGAP2	A8K4V1; B7Z8A4; hsa:10788; J3KR91; Q13576	4.83188e+08	1
Master Protein	O14786	Neuropilin-1 OS=Homo sapiens OX=9606 GN=NRP1 PE=1 SV=3	63	73	369	73	923	103.1	5.88	cell adhesion;cell-cell signaling;cell organization and biogenesis;protein metabolism;other metabolic processes;transport;developmental processes;signal transduction;other biological processes	plasma membrane;other membranes;cytosol;cytoskeleton;mitochondrion;other cytoplasmic organelle;other cell component	enzyme regulator activity;kinase activity;other molecular function	8829	NRP1	B0LPG9; hsa:8829; O14786; O60461; Q5T7F1; Q5T7F2; Q5T7F3; Q86T59; Q96I90; Q96IH5	3.49296e+08	1
Master Protein	Q96QD8	Sodium-coupled neutral amino acid transporter 2 OS=Homo sapiens OX=9606 GN=SLC38A2 PE=1 SV=2	66	49	164	47	506	56	8	stress response;transport;developmental processes;other biological processes	plasma membrane;other membranes;other cell component	transporter activity	54407	SLC38A2	hsa:54407; Q6IA88; Q6ZMG2; Q96QD8; Q9HAV3; Q9NVA8; Q9P2G5	3.57365e+07	1
Master Protein	Q14833	Metabotropic glutamate receptor 4 OS=Homo sapiens OX=9606 GN=GRM4 PE=1 SV=1	64	75	272	75	912	101.8	8.82	cell-cell signaling;transport;signal transduction;other biological processes	plasma membrane;other membranes;other cell component	other molecular function	2914	GRM4	B3KVL9; B7Z1T9; B7Z1U6; F5GXM5; hsa:2914; Q14833; Q5SZ84; Q6ZMQ2	2.32402e+08	1
Master Protein	O94856	Neurofascin OS=Homo sapiens OX=9606 GN=NFASC PE=1 SV=4	51	84	523	84	1347	149.9	6.65	cell adhesion;cell organization and biogenesis;developmental processes;other biological processes	plasma membrane;other membranes;other cell component	other molecular function	23114	NFASC	B2RNN8; B3KQZ1; B5MDP6; B5MDR6; B7ZMD8; hsa:23114; O94856; Q149P5; Q5T2F0; Q5T2F1; Q5T2F2; Q5T2F3; Q5T2F4; Q5T2F5; Q5T2F6; Q5T2F7; Q5T2F9; Q5T2G0; Q5W9F8; Q68DH3; Q6ZQV6; Q7Z3K1; Q96HT1; Q96K50	4.14697e+09	1
Master Protein	Q9ULL8	Protein Shroom4 OS=Homo sapiens OX=9606 GN=SHROOM4 PE=1 SV=3	30	51	296	51	1493	164.8	6.65	cell organization and biogenesis;developmental processes;other biological processes	plasma membrane;other membranes;cytoskeleton;nucleus;other cell component	cytoskeletal activity	57477	SHROOM4	A7E2X9; D6RFW0; hsa:57477; Q96LA0; Q9ULL8	1.72229e+09	1
Master Protein	Q9HBW1	Leucine-rich repeat-containing protein 4 OS=Homo sapiens OX=9606 GN=LRRC4 PE=1 SV=2	47	33	113	33	653	72.7	7.05	cell adhesion;cell organization and biogenesis;developmental processes;other biological processes	plasma membrane;other membranes;other cell component		64101	LRRC4	A4D0Y9; hsa:64101; Q14DU9; Q6ZMI8; Q96A85; Q9HBW1	5.12334e+07	1
Master Protein	P35498	Sodium channel protein type 1 subunit alpha OS=Homo sapiens OX=9606 GN=SCN1A PE=1 SV=2	55	191	672	68	2009	228.8	5.81	transport;other biological processes	plasma membrane;other membranes;cytoskeleton;nucleus;other cell component	transporter activity	6323	SCN1A	E9PG49; hsa:6323; P35498; Q16172; Q585T7; Q8IUJ6; Q96LA3; Q9C008	1.67317e+08	1
Master Protein	Q99523	Sortilin OS=Homo sapiens OX=9606 GN=SORT1 PE=1 SV=3	64	84	381	84	831	92	5.74	cell organization and biogenesis;transport;signal transduction;other biological processes	plasma membrane;other membranes;cytosol;ER/Golgi;nucleus;other cytoplasmic organelle;other cell component	other molecular function	6272	SORT1	B4DWI3; C0JYZ0; hsa:6272; Q8IZ49; Q99523	9.91204e+08	1
Master Protein	P23975	Sodium-dependent noradrenaline transporter OS=Homo sapiens OX=9606 GN=SLC6A2 PE=1 SV=1	78	93	406	86	617	69.3	7.47	cell-cell signaling;stress response;transport;other biological processes	plasma membrane;other membranes;other cell component	transporter activity;cytoskeletal activity;other molecular function	6530	SLC6A2	B2R707; B4DX48; hsa:6530; P23975; Q96KH8	5.74997e+08	1
Master Protein	Q6P1M3	LLGL scribble cell polarity complex component 2 OS=Homo sapiens OX=9606 GN=LLGL2 PE=1 SV=2	43	40	173	40	1020	113.4	7.52	cell cycle OR cell proliferation;cell organization and biogenesis;transport;other biological processes	plasma membrane;other membranes;cytosol;cytoskeleton;other cell component	enzyme regulator activity;cytoskeletal activity;other molecular function	3993	LLGL2	hsa:3993; Q14521; Q6P1M3; Q9BR62	1.48963e+08	1
Master Protein	Q674X7	Kazrin OS=Homo sapiens OX=9606 GN=KAZN PE=1 SV=2	23	17	91	17	775	86.3	7.03	other biological processes	plasma membrane;cytosol;cytoskeleton;nucleus;other cell component		23254	KAZN	B0QYQ0; B1AJZ1; B1AK78; hsa:23254; Q5TGF1; Q674X4; Q674X6; Q674X7; Q6ZUD1; Q8IYN7; Q8N409; Q9UIL2; Q9UPX4	1.50291e+08	1
Master Protein	Q8IZD2	Inactive histone-lysine N-methyltransferase 2E OS=Homo sapiens OX=9606 GN=KMT2E PE=1 SV=1	31	60	243	60	1858	204.8	7.61	cell cycle OR cell proliferation;cell organization and biogenesis;DNA metabolism;other metabolic processes;developmental processes;other biological processes	plasma membrane;other membranes;cytoskeleton;nucleus;other cell component	other molecular function	55904	KMT2E	B6ZDE4; B6ZDM3; hsa:55904; M4K8J3; Q6P5Y2; Q6PKG4; Q6T316; Q86TI3; Q86W12; Q86WG0; Q86WL2; Q8IV78; Q8IWR5; Q8IZD2; Q8NFF8; Q9NWE7	6.42161e+08	1
Master Protein	Q8WTV0	Scavenger receptor class B member 1 OS=Homo sapiens OX=9606 GN=SCARB1 PE=1 SV=1	63	55	180	55	552	60.8	8.24	cell cycle OR cell proliferation;cell organization and biogenesis;other metabolic processes;stress response;transport;signal transduction;other biological processes	plasma membrane;other membranes;other cytoplasmic organelle;other cell component	transporter activity;other molecular function	949	SCARB1	F8W8N0; hsa:949; Q14016; Q52LZ5; Q6KFX4; Q8WTV0	1.32854e+08	1
Master Protein	Q9P2E2	Kinesin-like protein KIF17 OS=Homo sapiens OX=9606 GN=KIF17 PE=2 SV=3	31	28	91	28	1029	115	5.5	cell organization and biogenesis;transport;other biological processes	plasma membrane;other membranes;cytosol;cytoskeleton;other cell component	cytoskeletal activity;other molecular function	57576	KIF17	A2A3Q7; A2A3Q8; hsa:57576; O95077; Q53YS6; Q5VWA9; Q6GSA8; Q8N411; Q9P2E2	1.52446e+08	1
Master Protein	Q07157	Tight junction protein ZO-1 OS=Homo sapiens OX=9606 GN=TJP1 PE=1 SV=3	30	69	255	69	1748	195.3	6.7	cell adhesion;cell organization and biogenesis;other biological processes	plasma membrane;other membranes;cytosol;cytoskeleton;other cell component	other molecular function	7082	TJP1	B4E3K1; hsa:7082; Q07157; Q2NKP3; Q4ZGJ6	2.23158e+08	1
Master Protein	Q14964	Ras-related protein Rab-39A OS=Homo sapiens OX=9606 GN=RAB39A PE=1 SV=2	77	17	58	16	217	25	7.65	cell organization and biogenesis;other metabolic processes;transport;signal transduction	plasma membrane;other membranes;cytosol;ER/Golgi;other cytoplasmic organelle;other cell component	other molecular function	54734	RAB39A	A8KAA4; hsa:54734; Q14964; Q8N6W2	2.01438e+07	1
Master Protein	Q01814	Plasma membrane calcium-transporting ATPase 2 OS=Homo sapiens OX=9606 GN=ATP2B2 PE=1 SV=2	34	51	225	51	1243	136.8	5.91	transport;developmental processes;other biological processes	plasma membrane;other membranes;other cell component	signal transduction activity or receptor binding;transporter activity;other molecular function	491	ATP2B2	hsa:491; O00766; Q01814; Q12994; Q16818	4.12001e+08	1
Master Protein	P21918	D(1B) dopamine receptor OS=Homo sapiens OX=9606 GN=DRD5 PE=1 SV=2	67	49	178	49	477	52.9	5.41	cell-cell signaling;other metabolic processes;stress response;signal transduction;other biological processes	plasma membrane;other membranes;other cell component	other molecular function	1816	DRD5	B2R9S3; hsa:1816; P21918; Q8NEQ8	1.48375e+08	1
Master Protein	Q96KP1	Exocyst complex component 2 OS=Homo sapiens OX=9606 GN=EXOC2 PE=1 SV=1	35	39	172	39	924	104	6.9	cell cycle OR cell proliferation;cell organization and biogenesis;transport;other biological processes	plasma membrane;other membranes;cytosol;other cell component	other molecular function	55770	EXOC2	B2RBE6; hsa:55770; Q5JPC8; Q96AN6; Q96KP1; Q9NUZ8; Q9UJM7	9.1037e+07	1
Master Protein	Q969I6	Sodium-coupled neutral amino acid transporter 4 OS=Homo sapiens OX=9606 GN=SLC38A4 PE=1 SV=1	67	49	332	47	547	60.7	6.47	transport	plasma membrane;other membranes	transporter activity	55089	SLC38A4	A8K553; hsa:55089; Q969I6	6.5209e+08	1
Master Protein	Q86YC3	Transforming growth factor beta activator LRRC33 OS=Homo sapiens OX=9606 GN=NRROS PE=1 SV=1	41	34	144	34	692	76.3	6.16	cell-cell signaling;other metabolic processes;stress response;developmental processes;signal transduction;other biological processes	non-structural extracellular;plasma membrane;other membranes;ER/Golgi;other cell component	other molecular function	375387	NRROS	hsa:375387; Q86YC3	3.52436e+08	1
Master Protein	O00750	Phosphatidylinositol 4-phosphate 3-kinase C2 domain-containing subunit beta OS=Homo sapiens OX=9606 GN=PIK3C2B PE=1 SV=2	43	85	261	85	1634	184.7	7.3	other metabolic processes;signal transduction;other biological processes	plasma membrane;other membranes;cytosol;ER/Golgi;nucleus;other cell component	kinase activity;other molecular function	5287	PIK3C2B	hsa:5287; O00750; O95666; Q5SW99	1.41375e+08	1
Master Protein	Q13507	Short transient receptor potential channel 3 OS=Homo sapiens OX=9606 GN=TRPC3 PE=1 SV=3	57	85	533	68	836	95.9	6.65	transport;signal transduction;other biological processes	plasma membrane;other membranes	transporter activity;other molecular function	7222	TRPC3	A7VJS1; E9PCJ9; hsa:7222; O00593; Q13507; Q15660; Q52M35; Q5G1L5	2.7345e+09	1
Master Protein	Q8IZY2	Phospholipid-transporting ATPase ABCA7 OS=Homo sapiens OX=9606 GN=ABCA7 PE=1 SV=3	32	94	390	93	2146	234.2	7.24	cell organization and biogenesis;protein metabolism;other metabolic processes;transport;signal transduction;other biological processes	plasma membrane;other membranes;ER/Golgi;other cytoplasmic organelle;other cell component	transporter activity;other molecular function	10347	ABCA7	hsa:10347; Q8IZY2; Q96S58; Q9BZC4; Q9NR73; Q9UKP8	1.85053e+08	1
Master Protein	Q5DID0	Uromodulin-like 1 OS=Homo sapiens OX=9606 GN=UMODL1 PE=2 SV=2	47	73	250	73	1318	144.2	6.1	other biological processes	non-structural extracellular;plasma membrane;other membranes;other cell component	enzyme regulator activity;extracellular structural activity;other molecular function	89766	UMODL1	C9JCE6; hsa:89766; Q5DIC9; Q5DID0; Q6LA40; Q6LA41; Q8N216	2.63109e+08	1
Master Protein	Q8IU80	Transmembrane protease serine 6 OS=Homo sapiens OX=9606 GN=TMPRSS6 PE=1 SV=3	49	60	274	60	811	89.9	6.68	cell organization and biogenesis;protein metabolism;other metabolic processes;other biological processes	non-structural extracellular;plasma membrane;other membranes	other molecular function	164656	TMPRSS6	B0QYB4; B0QYB7; B0QYB8; hsa:164656; Q5TI06; Q6ICC2; Q6UXD8; Q8IU80; Q8IUE2; Q8IXV8	1.45929e+08	1
Master Protein	Q6ZWE6	Pleckstrin homology domain-containing family M member 3 OS=Homo sapiens OX=9606 GN=PLEKHM3 PE=2 SV=2	59	52	204	52	761	87.1	7.09	other biological processes	plasma membrane;other membranes;ER/Golgi;other cell component	other molecular function	389072	PLEKHM3	B9EKV2; hsa:389072; Q6ZWE6; Q8WW68	6.1555e+08	1
Master Protein	Q01959	Sodium-dependent dopamine transporter OS=Homo sapiens OX=9606 GN=SLC6A3 PE=1 SV=1	69	81	306	77	620	68.5	6.92	cell-cell signaling;other metabolic processes;transport;developmental processes;other biological processes	plasma membrane;other membranes;other cell component	signal transduction activity or receptor binding;transporter activity;other molecular function	6531	SLC6A3	A2RUN4; hsa:6531; Q01959; Q14996	2.99291e+09	1
Master Protein	P54289	Voltage-dependent calcium channel subunit alpha-2/delta-1 OS=Homo sapiens OX=9606 GN=CACNA2D1 PE=1 SV=3	52	89	334	89	1103	124.5	5.27	cell-cell signaling;transport;other biological processes	plasma membrane;other membranes;cytosol;ER/Golgi	transporter activity;other molecular function	781	CACNA2D1	hsa:781; P54289; Q17R45; Q9UD80; Q9UD81; Q9UD82	3.19358e+08	1
Master Protein	Q7Z443	Polycystic kidney disease protein 1-like 3 OS=Homo sapiens OX=9606 GN=PKD1L3 PE=1 SV=1	43	104	315	104	1732	195.8	8.48	transport;developmental processes;other biological processes	plasma membrane;other membranes;other cell component	transporter activity;other molecular function	342372	PKD1L3	hsa:342372; Q7Z443	2.56224e+08	1
Master Protein	Q6AI14	Sodium/hydrogen exchanger 4 OS=Homo sapiens OX=9606 GN=SLC9A4 PE=2 SV=2	69	76	307	76	798	89.8	8.54	stress response;transport;other biological processes	plasma membrane;other membranes;other cytoplasmic organelle;other cell component	transporter activity	389015	SLC9A4	hsa:389015; Q69YK0; Q6AI14	1.36268e+09	1
Master Protein	O60266	Adenylate cyclase type 3 OS=Homo sapiens OX=9606 GN=ADCY3 PE=1 SV=3	54	87	275	87	1144	128.9	6.58	other metabolic processes;signal transduction;other biological processes	plasma membrane;other membranes;ER/Golgi;other cell component	other molecular function	109	ADCY3	B3KT86; hsa:109; O60266; Q53T54; Q9UDB1	1.98186e+08	1
Master Protein	Q6UXG2	Endosome/lysosome-associated apoptosis and autophagy regulator 1 OS=Homo sapiens OX=9606 GN=ELAPOR1 PE=1 SV=2	75	105	430	105	1013	111.3	6.55	cell organization and biogenesis;other metabolic processes;stress response;other biological processes	plasma membrane;other membranes;ER/Golgi;other cytoplasmic organelle		57535	ELAPOR1	hsa:57535; Q08AE6; Q5T5C9; Q5T5D0; Q5T5D1; Q6UXG2; Q9P2M2	1.21912e+09	1
Master Protein	Q01082	Spectrin beta chain, non-erythrocytic 1 OS=Homo sapiens OX=9606 GN=SPTBN1 PE=1 SV=2	37	91	355	86	2364	274.4	5.57	cell cycle OR cell proliferation;cell organization and biogenesis;protein metabolism;other metabolic processes;transport;signal transduction;other biological processes	plasma membrane;other membranes;cytosol;cytoskeleton;nucleus;other cell component	cytoskeletal activity;other molecular function	6711	SPTBN1	B2RP63; hsa:6711; O60837; Q01082; Q16057; Q53R99; Q59ER3; Q8IX99	2.27927e+08	1
Master Protein	O94812	BAI1-associated protein 3 OS=Homo sapiens OX=9606 GN=BAIAP3 PE=1 SV=2	32	48	188	48	1187	131.8	6.37	cell organization and biogenesis;transport;signal transduction;other biological processes	plasma membrane;other membranes;cytosol;ER/Golgi;other cytoplasmic organelle;other cell component	other molecular function	8938	BAIAP3	A2A2B2; B2RCD7; B4DGS5; B4DIK3; B4DRK9; B4DRP1; E7EUB9; H3BUH8; H3BVI3; H7C2Q1; hsa:8938; O94812; O94839; Q2M226; Q658J2; Q76N05; Q96RZ3; Q9UJK1	5.85221e+08	1
Master Protein	P13612	Integrin alpha-4 OS=Homo sapiens OX=9606 GN=ITGA4 PE=1 SV=3	65	70	222	70	1032	114.8	6.48	cell adhesion;cell organization and biogenesis;transport;developmental processes;signal transduction;other biological processes	plasma membrane;other membranes;other cell component	signal transduction activity or receptor binding;other molecular function	3676	ITGA4	D3DPG4; hsa:3676; P13612; Q7Z4L6	1.37465e+08	1
Master Protein	Q9BXS9	Solute carrier family 26 member 6 OS=Homo sapiens OX=9606 GN=SLC26A6 PE=1 SV=1	57	46	128	46	759	82.9	8.37	stress response;transport;signal transduction;other biological processes	plasma membrane;other membranes;cytoskeleton;ER/Golgi;other cell component	transporter activity;other molecular function	65010	SLC26A6	B4DMZ1; hsa:65010; Q548A7; Q96Q90; Q9BXS9; Q9NQU1	3.75285e+08	1
Master Protein	Q12791	Calcium-activated potassium channel subunit alpha-1 OS=Homo sapiens OX=9606 GN=KCNMA1 PE=1 SV=2	50	102	357	102	1236	137.5	7.06	cell organization and biogenesis;stress response;transport;other biological processes	plasma membrane;other membranes	transporter activity;cytoskeletal activity;other molecular function	3778	KCNMA1	F8WA96; hsa:3778; Q12791; Q12886; Q12917; Q12921; Q12960; Q13150; Q5JQ23; Q5SQR9; Q96LG8; Q9UBB0; Q9UCX0; Q9UQK6	3.70813e+08	1
Master Protein	Q96JT2	Solute carrier family 45 member 3 OS=Homo sapiens OX=9606 GN=SLC45A3 PE=2 SV=1	60	47	151	47	553	59.3	7.46	transport;other biological processes	plasma membrane;other membranes	transporter activity	85414	SLC45A3	A8K2U9; hsa:85414; Q96JT2	3.24638e+08	1
Master Protein	O95255	ATP-binding cassette sub-family C member 6 OS=Homo sapiens OX=9606 GN=ABCC6 PE=1 SV=2	44	78	377	78	1503	164.8	8.5	other metabolic processes;transport;other biological processes	non-structural extracellular;plasma membrane;other membranes;ER/Golgi;nucleus	transporter activity;other molecular function	368	ABCC6	A2RRN8; A8KIG6; A8Y988; E7ESW8; hsa:368; O95255; P78420; Q8TCY8; Q9UMZ7	1.5802e+09	1
Master Protein	Q8TF72	Protein Shroom3 OS=Homo sapiens OX=9606 GN=SHROOM3 PE=1 SV=2	24	44	123	44	1996	216.7	7.8	cell organization and biogenesis;developmental processes;other biological processes	plasma membrane;other membranes;cytoskeleton;other cell component	cytoskeletal activity	57619	SHROOM3	hsa:57619; Q5QTQ3; Q6ZRW3; Q8TF72; Q96IR9; Q9P247	1.52753e+07	1
Master Protein	Q9HCH5	Synaptotagmin-like protein 2 OS=Homo sapiens OX=9606 GN=SYTL2 PE=1 SV=3	26	30	135	30	934	104.9	8	transport	plasma membrane;other membranes;ER/Golgi;other cell component	signal transduction activity or receptor binding;other molecular function	54843	SYTL2	B3KRS3; B4DJT5; B4DKW3; B4DQ26; B7SA85; B7ZLX6; B7ZLX7; hsa:54843; Q2YDA7; Q6TV07; Q6ZN59; Q6ZVC5; Q8ND34; Q96BJ2; Q9H768; Q9HCH5; Q9NXM1	1.19274e+08	1
Master Protein	Q5UIP0	Telomere-associated protein RIF1 OS=Homo sapiens OX=9606 GN=RIF1 PE=1 SV=2	16	38	199	38	2472	274.3	5.52	cell cycle OR cell proliferation;cell organization and biogenesis;DNA metabolism;other metabolic processes;stress response;other biological processes	plasma membrane;other membranes;cytoskeleton;nucleus;other cell component		55183	RIF1	A6NC27; C9JBR1; hsa:55183; Q5H9R3; Q5UIP0; Q5UIP2; Q66YK6; Q6PRU2; Q8TE94; Q99772; Q9H830; Q9H9B9; Q9NVP5; Q9Y4R4	1.40941e+08	1
Master Protein	P42336	Phosphatidylinositol 4,5-bisphosphate 3-kinase catalytic subunit alpha isoform OS=Homo sapiens OX=9606 GN=PIK3CA PE=1 SV=2	59	72	247	72	1068	124.2	7.23	cell organization and biogenesis;other metabolic processes;stress response;transport;developmental processes;signal transduction;other biological processes	plasma membrane;other membranes;cytosol;other cell component	enzyme regulator activity;kinase activity;other molecular function	5290	PIK3CA	hsa:5290; P42336; Q14CW1; Q99762	1.53253e+08	1
Master Protein	P78504	Protein jagged-1 OS=Homo sapiens OX=9606 GN=JAG1 PE=1 SV=3	43	53	232	53	1218	133.7	6.06	developmental processes;signal transduction;other biological processes	non-structural extracellular;plasma membrane;other membranes;other cell component	signal transduction activity or receptor binding;other molecular function	182	JAG1	A0AV43; B4DYR1; E9PCF9; hsa:182; O14902; O15122; P78504; Q15816	4.84236e+08	1
Master Protein	Q16647	Prostacyclin synthase OS=Homo sapiens OX=9606 GN=PTGIS PE=1 SV=1	69	55	652	55	500	57.1	7.31	other metabolic processes;stress response;signal transduction;other biological processes	non-structural extracellular;plasma membrane;other membranes;ER/Golgi;nucleus	other molecular function	5740	PTGIS	hsa:5740; Q16647; Q3MII8; Q9HAX2; Q9HAX3; Q9HAX4	7.32764e+09	1
Master Protein	Q15124	Phosphoglucomutase-like protein 5 OS=Homo sapiens OX=9606 GN=PGM5 PE=1 SV=2	65	50	229	50	567	62.2	7.21	cell adhesion;cell organization and biogenesis;other metabolic processes;other biological processes	plasma membrane;other membranes;cytosol;cytoskeleton;other cell component	other molecular function	5239	PGM5	B1AM46; B4DLQ6; hsa:5239; Q15124; Q5VYV3; Q8N527; Q9UDH4	5.546e+08	1
Master Protein	Q8NGL2	Olfactory receptor 5L1 OS=Homo sapiens OX=9606 GN=OR5L1 PE=2 SV=1	69	33	125	33	311	34.5	7.96	signal transduction;other biological processes	plasma membrane;other membranes	other molecular function	219437	OR5L1	B2RNK6; hsa:219437; Q6IFD0; Q8NGL2	2.97439e+08	1
Master Protein	Q9UKG4	Solute carrier family 13 member 4 OS=Homo sapiens OX=9606 GN=SLC13A4 PE=1 SV=2	51	42	161	42	626	69.3	7.42	transport	plasma membrane;other membranes	transporter activity	26266	SLC13A4	A4D1Q4; hsa:26266; Q8N631; Q9UKG4	1.01374e+08	1
Master Protein	Q96NW7	Leucine-rich repeat-containing protein 7 OS=Homo sapiens OX=9606 GN=LRRC7 PE=1 SV=1	33	51	150	51	1537	172.5	6.81	cell adhesion;other biological processes	non-structural extracellular;plasma membrane;other membranes;cytosol;other cell component			LRRC7	Q5VXC2; Q5VXC3; Q68D07; Q86VE8; Q8WX20; Q96NW7; Q9P2I2	8.16395e+07	1
Master Protein	P38567	Hyaluronidase PH-20 OS=Homo sapiens OX=9606 GN=SPAM1 PE=1 SV=1	64	53	226	53	509	57.8	7.01	cell adhesion;cell organization and biogenesis;other metabolic processes;other biological processes	plasma membrane;other membranes;other cell component	other molecular function	6677	SPAM1	hsa:6677; P38567; Q8TC30	2.66543e+08	1
Master Protein	Q96A23	Copine-4 OS=Homo sapiens OX=9606 GN=CPNE4 PE=1 SV=1	64	49	169	49	557	62.4	6.33	other biological processes	plasma membrane;other membranes	other molecular function	131034	CPNE4	D3DNC5; hsa:131034; Q8TEX1; Q96A23	1.02568e+08	1
Master Protein	Q9UKX5	Integrin alpha-11 OS=Homo sapiens OX=9606 GN=ITGA11 PE=1 SV=2	59	81	199	81	1188	133.4	6.7	cell adhesion;signal transduction;other biological processes	plasma membrane;other membranes;other cell component	signal transduction activity or receptor binding;other molecular function	22801	ITGA11	hsa:22801; J3KQM2; Q8WYI8; Q9UKQ1; Q9UKX5	1.04163e+08	1
Master Protein	P30411	B2 bradykinin receptor OS=Homo sapiens OX=9606 GN=BDKRB2 PE=1 SV=2	74	29	140	29	391	44.4	8.13	stress response;transport;signal transduction;other biological processes	plasma membrane;other membranes;ER/Golgi;other cytoplasmic organelle;other cell component	signal transduction activity or receptor binding;other molecular function	624	BDKRB2	hsa:624; P30411	4.04554e+08	1
Master Protein	Q9Y2H9	Microtubule-associated serine/threonine-protein kinase 1 OS=Homo sapiens OX=9606 GN=MAST1 PE=1 SV=2	28	55	193	55	1570	170.6	8.44	cell organization and biogenesis;protein metabolism;other metabolic processes;developmental processes;signal transduction	plasma membrane;other membranes;cytoskeleton;other cell component	cytoskeletal activity;kinase activity;other molecular function	22983	MAST1	hsa:22983; O00114; Q8N6X0; Q9Y2H9	2.00542e+08	1
Master Protein	Q9HCX4	Short transient receptor potential channel 7 OS=Homo sapiens OX=9606 GN=TRPC7 PE=1 SV=1	69	106	271	89	862	99.5	7.88	transport;other biological processes	plasma membrane;other membranes;ER/Golgi;nucleus;other cell component	transporter activity;other molecular function	57113	TRPC7	A1A4Z4; F5H5U9; hsa:57113; Q70T26; Q8IWP7; Q9HCX4	2.84404e+08	1
Master Protein	Q6PFW1	Inositol hexakisphosphate and diphosphoinositol-pentakisphosphate kinase 1 OS=Homo sapiens OX=9606 GN=PPIP5K1 PE=1 SV=1	41	66	199	66	1433	159.4	5.4	other metabolic processes	plasma membrane;other membranes;cytosol	kinase activity;other molecular function	9677	PPIP5K1	hsa:9677; O15082; Q5HYF8; Q6PFW1; Q7Z3A7; Q86TE7; Q86UV3; Q86UV4; Q86XW8; Q8IZN0	6.29553e+08	1
Master Protein	Q03135	Caveolin-1 OS=Homo sapiens OX=9606 GN=CAV1 PE=1 SV=4	85	30	159	30	178	20.5	6.02	cell-cell signaling;cell organization and biogenesis;other metabolic processes;stress response;transport;developmental processes;signal transduction;other biological processes	plasma membrane;other membranes;ER/Golgi;other cytoplasmic organelle;other cell component	signal transduction activity or receptor binding;enzyme regulator activity;other molecular function	857	CAV1	hsa:857; Q03135; Q9UGP1; Q9UNG1; Q9UQH6	9.70799e+07	1
Master Protein	P29122	Proprotein convertase subtilisin/kexin type 6 OS=Homo sapiens OX=9606 GN=PCSK6 PE=1 SV=1	50	55	171	55	969	106.4	7.68	protein metabolism;other metabolic processes;transport;developmental processes;other biological processes	non-structural extracellular;extracellular matrix;plasma membrane;other membranes;ER/Golgi;other cell component	other molecular function	5046	PCSK6	hsa:5046; P29122; Q15099; Q15100; Q9UEG7; Q9UEJ1; Q9UEJ2; Q9UEJ7; Q9UEJ8; Q9UEJ9; Q9Y4G9; Q9Y4H0; Q9Y4H1	9.89596e+07	1
Master Protein	P16615	Sarcoplasmic/endoplasmic reticulum calcium ATPase 2 OS=Homo sapiens OX=9606 GN=ATP2A2 PE=1 SV=1	43	54	186	54	1042	114.7	5.34	cell adhesion;cell organization and biogenesis;other metabolic processes;stress response;transport;signal transduction;other biological processes	plasma membrane;other membranes;cytosol;ER/Golgi;other cell component	transporter activity;other molecular function	488	ATP2A2	A6NDN7; B4DF05; hsa:488; P16614; P16615; Q86VJ2	4.33493e+08	1
Master Protein	P30953	Olfactory receptor 1E1 OS=Homo sapiens OX=9606 GN=OR1E1 PE=3 SV=1	81	33	134	33	314	35.2	7.81	signal transduction;other biological processes	plasma membrane;other membranes	other molecular function	8387	OR1E1	hsa:8387; O43884; P30953; P47882; P47885; Q6IFA9; Q6IFM5; Q9UBJ1; Q9UM60	1.25597e+08	1
Master Protein	P31641	Sodium- and chloride-dependent taurine transporter OS=Homo sapiens OX=9606 GN=SLC6A6 PE=1 SV=2	79	95	331	90	620	69.8	7.39	transport;other biological processes	plasma membrane;other membranes;other cell component	transporter activity	6533	SLC6A6	B2RNU7; hsa:6533; P31641; Q9BRI2; Q9BXB0	8.31814e+08	1
Master Protein	Q8N6P7	Interleukin-22 receptor subunit alpha-1 OS=Homo sapiens OX=9606 GN=IL22RA1 PE=1 SV=1	53	44	157	44	574	63	6.21	stress response;signal transduction	plasma membrane;other membranes	other molecular function	58985	IL22RA1	A8K839; B2R9Y9; hsa:58985; Q8N6P7; Q9HB22	1.94525e+08	1
Master Protein	Q7RTX1	Taste receptor type 1 member 1 OS=Homo sapiens OX=9606 GN=TAS1R1 PE=2 SV=1	69	75	255	75	841	93	7.97	signal transduction;other biological processes	plasma membrane;other membranes	other molecular function	80835	TAS1R1	B2RMX0; hsa:80835; Q5SY22; Q5SY24; Q7RTX1; Q8NGZ7; Q8TDJ7; Q8TDJ8; Q8TDJ9; Q8TDK0	4.18548e+08	1
Master Protein	P07948	Tyrosine-protein kinase Lyn OS=Homo sapiens OX=9606 GN=LYN PE=1 SV=3	60	42	120	42	512	58.5	7.11	cell-cell signaling;cell organization and biogenesis;protein metabolism;other metabolic processes;stress response;transport;developmental processes;signal transduction;other biological processes	plasma membrane;other membranes;cytosol;mitochondrion;ER/Golgi;nucleus;other cytoplasmic organelle;other cell component	signal transduction activity or receptor binding;cytoskeletal activity;kinase activity;other molecular function	4067	LYN	A0AVQ5; hsa:4067; P07948	6.80674e+07	1
Master Protein	Q13563	Polycystin-2 OS=Homo sapiens OX=9606 GN=PKD2 PE=1 SV=3	41	85	364	85	968	109.6	5.69	cell-cell signaling;cell cycle OR cell proliferation;cell organization and biogenesis;stress response;transport;developmental processes;signal transduction;other biological processes	plasma membrane;other membranes;cytosol;cytoskeleton;ER/Golgi;other cell component	signal transduction activity or receptor binding;transporter activity;cytoskeletal activity;other molecular function	5311	PKD2	hsa:5311; O60441; Q13563; Q15764; Q2M1Q3; Q2M1Q5	1.98171e+08	1
Master Protein	O95498	Pantetheine hydrolase VNN2 OS=Homo sapiens OX=9606 GN=VNN2 PE=1 SV=3	62	41	141	41	520	58.5	6.52	other metabolic processes	non-structural extracellular;plasma membrane;other membranes	other molecular function	8875	VNN2	A0AUZ3; A6NDY1; A8K4E3; A8K7W0; B2DFZ0; B2DFZ1; B2DFZ2; B2DFZ3; F6XL73; hsa:8875; O95498; Q2XUN1; Q9UJF3; Q9UMW2	2.56748e+08	1
Master Protein	Q9NS98	Semaphorin-3G OS=Homo sapiens OX=9606 GN=SEMA3G PE=1 SV=1	42	42	333	42	782	86.6	7.78	cell organization and biogenesis;developmental processes;signal transduction;other biological processes	non-structural extracellular;plasma membrane;other membranes	signal transduction activity or receptor binding	56920	SEMA3G	hsa:56920; Q7L9D9; Q9H7Q3; Q9NS98	1.16669e+09	1
Master Protein	Q13009	Rho guanine nucleotide exchange factor TIAM1 OS=Homo sapiens OX=9606 GN=TIAM1 PE=1 SV=2	35	65	203	65	1591	177.4	6.61	cell adhesion;cell-cell signaling;cell organization and biogenesis;signal transduction;other biological processes	plasma membrane;other membranes;cytosol;other cell component	enzyme regulator activity;other molecular function	7074	TIAM1	B7ZLR6; F5GZ53; hsa:7074; Q13009; Q17RT7	1.11736e+08	1
Master Protein	Q9UQQ1	Aminopeptidase NAALADL1 OS=Homo sapiens OX=9606 GN=NAALADL1 PE=1 SV=2	49	49	182	49	740	80.5	5.36	other metabolic processes	plasma membrane;other membranes	other molecular function	10004	NAALADL1	C9J8A1; C9J964; C9JL35; C9JSN0; hsa:10004; O43176; Q9UQQ1	1.4395e+08	1
Master Protein	O15244	Solute carrier family 22 member 2 OS=Homo sapiens OX=9606 GN=SLC22A2 PE=1 SV=2	71	61	337	61	555	62.5	8.37	transport;other biological processes	plasma membrane;other membranes;other cell component	transporter activity	6582	SLC22A2	hsa:6582; O15244; Q5T7Q6; Q6PIQ8; Q8NG62; Q9NQB9	7.86001e+08	1
Master Protein	P22607	Fibroblast growth factor receptor 3 OS=Homo sapiens OX=9606 GN=FGFR3 PE=1 SV=1	43	33	152	32	806	87.7	5.9	cell-cell signaling;cell cycle OR cell proliferation;protein metabolism;other metabolic processes;developmental processes;signal transduction;other biological processes	non-structural extracellular;plasma membrane;other membranes;ER/Golgi;nucleus;other cell component	kinase activity;other molecular function	2261	FGFR3	D3DVP9; D3DVQ0; hsa:2261; P22607; Q14308; Q16294; Q16608; Q59FL9	1.12588e+08	1
Master Protein	O75387	Large neutral amino acids transporter small subunit 3 OS=Homo sapiens OX=9606 GN=SLC43A1 PE=1 SV=1	66	53	195	53	559	61.4	7.68	transport;other biological processes	plasma membrane;other membranes	transporter activity	8501	SLC43A1	hsa:8501; O75387	1.45574e+08	1
Master Protein	Q07075	Glutamyl aminopeptidase OS=Homo sapiens OX=9606 GN=ENPEP PE=1 SV=3	58	94	376	94	957	109.2	5.47	cell-cell signaling;cell cycle OR cell proliferation;protein metabolism;other metabolic processes;developmental processes;signal transduction;other biological processes	plasma membrane;other membranes;other cell component	other molecular function	2028	ENPEP	hsa:2028; Q07075; Q504U2	2.5965e+08	1
Master Protein	P15056	Serine/threonine-protein kinase B-raf OS=Homo sapiens OX=9606 GN=BRAF PE=1 SV=4	52	36	117	36	766	84.4	7.53	protein metabolism;other metabolic processes;stress response;signal transduction;other biological processes	plasma membrane;other membranes;cytosol;nucleus;other cell component	kinase activity;other molecular function	673	BRAF	A4D1T4; B6HY61; B6HY62; B6HY63; B6HY64; B6HY65; B6HY66; hsa:673; P15056; Q13878; Q3MIN6; Q9UDP8; Q9Y6T3	4.06192e+07	1
Master Protein	Q9H156	SLIT and NTRK-like protein 2 OS=Homo sapiens OX=9606 GN=SLITRK2 PE=1 SV=1	46	39	96	39	845	95.3	7.77	cell adhesion;cell organization and biogenesis;developmental processes;other biological processes	plasma membrane;other membranes;other cell component		84631	SLITRK2	A8K117; hsa:84631; Q2KHN3; Q5JXB1; Q8NBC7; Q96JH3; Q9H156	9.2348e+07	1
Master Protein	Q8NGY9	Olfactory receptor 2L8 OS=Homo sapiens OX=9606 GN=OR2L8 PE=2 SV=1	81	41	199	22	312	35.4	8.56	signal transduction;other biological processes	plasma membrane;other membranes	other molecular function	391190	OR2L8	B9EIN6; hsa:391190; Q6IF03; Q8NGY9	1.55722e+09	1
Master Protein	Q8TCW9	Prokineticin receptor 1 OS=Homo sapiens OX=9606 GN=PROKR1 PE=1 SV=1	76	50	187	50	393	44.7	8.37	signal transduction	plasma membrane;other membranes	other molecular function	10887	PROKR1	A5JUU2; hsa:10887; Q53QT9; Q8NFJ7; Q8TCW9	3.30351e+08	1
Master Protein	Q9H992	E3 ubiquitin-protein ligase MARCHF7 OS=Homo sapiens OX=9606 GN=MARCHF7 PE=1 SV=1	33	22	102	22	704	78	6.77	protein metabolism;other metabolic processes;other biological processes	plasma membrane;other membranes;cytosol;nucleus	other molecular function	64844	MARCHF7	A8K9X1; B7Z7P5; D3DPB0; hsa:64844; Q53GQ1; Q9BTR9; Q9H992	7.79688e+07	1
Master Protein	Q09428	ATP-binding cassette sub-family C member 8 OS=Homo sapiens OX=9606 GN=ABCC8 PE=1 SV=6	47	86	289	86	1581	176.9	7.81	transport;other biological processes	plasma membrane;other membranes;mitochondrion;ER/Golgi	transporter activity;other molecular function	6833	ABCC8	A6NMX8; E3UYX6; hsa:6833; O75948; Q09428; Q16583	1.97517e+08	1
Master Protein	Q8WYL5	Protein phosphatase Slingshot homolog 1 OS=Homo sapiens OX=9606 GN=SSH1 PE=1 SV=2	24	32	106	32	1049	115.4	6.25	cell organization and biogenesis;protein metabolism;other metabolic processes;other biological processes	plasma membrane;other membranes;cytoskeleton;other cell component	cytoskeletal activity;other molecular function	54434	SSH1	hsa:54434; Q6P6C0; Q8N9A7; Q8WYL3; Q8WYL4; Q8WYL5; Q9P2P8	1.09233e+08	1
Master Protein	P42263	Glutamate receptor 3 OS=Homo sapiens OX=9606 GN=GRIA3 PE=1 SV=2	69	93	289	93	894	101.1	8.54	cell-cell signaling;transport;signal transduction	plasma membrane;other membranes;other cell component	transporter activity;other molecular function	2892	GRIA3	D3DTF1; hsa:2892; P42263; Q4VXD5; Q4VXD6; Q9HDA0; Q9HDA1; Q9HDA2; Q9P0H1	1.56774e+08	1
Master Protein	Q16820	Meprin A subunit beta OS=Homo sapiens OX=9606 GN=MEP1B PE=1 SV=3	67	70	212	70	701	79.5	5.74	stress response;transport	non-structural extracellular;plasma membrane;other membranes	other molecular function	4225	MEP1B	B7ZM35; B9EGL6; hsa:4225; Q16820; Q670J1	1.51657e+08	1
Master Protein	Q9UQ05	Potassium voltage-gated channel subfamily H member 4 OS=Homo sapiens OX=9606 GN=KCNH4 PE=2 SV=1	44	54	265	53	1017	111.6	8.54	transport;other biological processes	plasma membrane;other membranes	transporter activity	23415	KCNH4	hsa:23415; Q9UQ05	3.68475e+08	1
Master Protein	P22413	Ectonucleotide pyrophosphatase/phosphodiesterase family member 1 OS=Homo sapiens OX=9606 GN=ENPP1 PE=1 SV=2	52	77	227	77	925	104.9	7.14	other metabolic processes;transport;other biological processes	non-structural extracellular;plasma membrane;other membranes;other cell component	signal transduction activity or receptor binding;nucleic acid binding activity;other molecular function	5167	ENPP1	hsa:5167; P22413; Q5T9R6; Q9NPZ3; Q9P1P6; Q9UP61; Q9Y6K3	1.41026e+08	1
Master Protein	Q8TCT7	Signal peptide peptidase-like 2B OS=Homo sapiens OX=9606 GN=SPPL2B PE=1 SV=2	67	57	180	57	592	64.6	8.32	protein metabolism;other biological processes	plasma membrane;other membranes;cytoskeleton;ER/Golgi;nucleus;other cytoplasmic organelle	other molecular function	56928	SPPL2B	D6W609; hsa:56928; O60365; Q567S3; Q8IUH9; Q8TCT7; Q9BUY6; Q9H3M4; Q9NPN2; Q9P1Z6	2.31709e+08	1
Master Protein	O75074	Low-density lipoprotein receptor-related protein 3 OS=Homo sapiens OX=9606 GN=LRP3 PE=2 SV=2	39	38	214	38	770	82.8	6.21	transport;other biological processes	plasma membrane;other membranes		4037	LRP3	B3KQD6; B4DKF2; hsa:4037; O75074	1.67426e+08	1
Master Protein	Q8NG85	Olfactory receptor 2L3 OS=Homo sapiens OX=9606 GN=OR2L3 PE=2 SV=1	91	38	155	20	312	35.3	8.68	signal transduction;other biological processes	plasma membrane;other membranes	other molecular function	391192	OR2L3	B9EH44; hsa:391192; Q8NG85	3.22018e+07	1
Master Protein	Q8IWK6	Adhesion G protein-coupled receptor A3 OS=Homo sapiens OX=9606 GN=ADGRA3 PE=1 SV=2	44	98	457	98	1321	146.1	8.48	signal transduction	plasma membrane;other membranes	other molecular function	166647	ADGRA3	hsa:166647; Q6UXK9; Q86SQ5; Q8IWK6; Q8TC55	5.87878e+08	1
Master Protein	P40763	Signal transducer and activator of transcription 3 OS=Homo sapiens OX=9606 GN=STAT3 PE=1 SV=2	49	43	165	43	770	88	6.3	cell cycle OR cell proliferation;RNA metabolism OR transcription;other metabolic processes;stress response;transport;developmental processes;signal transduction;other biological processes	plasma membrane;other membranes;cytosol;nucleus;other cell component	signal transduction activity or receptor binding;nucleic acid binding activity;other molecular function	6774	STAT3	A8K7B8; hsa:6774; K7ENL3; O14916; P40763; Q9BW54	2.49286e+08	1
Master Protein	Q8NGB4	Olfactory receptor 4S1 OS=Homo sapiens OX=9606 GN=OR4S1 PE=3 SV=1	64	34	121	34	309	34.8	8.7	signal transduction;other biological processes	plasma membrane;other membranes	other molecular function	256148	OR4S1	hsa:256148; Q6IFB4; Q8NGB4	1.51123e+08	1
Master Protein	Q9BVK8	Transmembrane protein 147 OS=Homo sapiens OX=9606 GN=TMEM147 PE=1 SV=1	83	43	218	43	224	25.2	7.71		plasma membrane;other membranes;ER/Golgi;other cell component	translation activity	10430	TMEM147	A8MWW0; hsa:10430; O75790; Q9BVK8	1.39679e+08	1
Master Protein	Q3MIR4	Cell cycle control protein 50B OS=Homo sapiens OX=9606 GN=TMEM30B PE=1 SV=1	85	50	255	50	351	38.9	7.88	cell organization and biogenesis;transport;other biological processes	plasma membrane;other membranes;ER/Golgi;other cell component	transporter activity	161291	TMEM30B	B3KR84; hsa:161291; Q14D00; Q3MIR4	9.06932e+08	1
Master Protein	O43426	Synaptojanin-1 OS=Homo sapiens OX=9606 GN=SYNJ1 PE=1 SV=2	39	73	226	73	1573	173	7.42	cell-cell signaling;cell organization and biogenesis;other metabolic processes;transport;developmental processes;other biological processes	plasma membrane;other membranes;cytosol;cytoskeleton;other cell component	nucleic acid binding activity;other molecular function	8867	SYNJ1	hsa:8867; O43425; O43426; O94984; Q4KMR1	4.24695e+08	1
Master Protein	Q3SYG4	Protein PTHB1 OS=Homo sapiens OX=9606 GN=BBS9 PE=1 SV=1	52	57	237	57	887	99.2	5.55	cell organization and biogenesis;transport;other biological processes	plasma membrane;other membranes;cytosol;cytoskeleton;other cell component		27241	BBS9	E9PDC9; hsa:27241; P78514; Q3SYG4; Q7KYS6; Q7KYS7; Q8N570; Q99844; Q99854; Q9Y699; Q9Y6A0	5.23263e+08	1
Master Protein	P47211	Galanin receptor type 1 OS=Homo sapiens OX=9606 GN=GALR1 PE=1 SV=3	73	37	96	37	349	38.9	9.47	signal transduction;other biological processes	plasma membrane;other membranes	other molecular function	2587	GALR1	hsa:2587; P47211; Q4VBL7	5.46894e+07	1
Master Protein	Q8NGF4	Olfactory receptor 5AP2 OS=Homo sapiens OX=9606 GN=OR5AP2 PE=2 SV=1	85	39	160	39	316	35.5	8.6	signal transduction;other biological processes	plasma membrane;other membranes	other molecular function	338675	OR5AP2	B2RNM8; hsa:338675; Q8NGF4	2.80032e+08	1
Master Protein	Q9H208	Olfactory receptor 10A2 OS=Homo sapiens OX=9606 GN=OR10A2 PE=2 SV=2	65	25	102	25	303	33.8	8.85	signal transduction;other biological processes	plasma membrane;other membranes	other molecular function	341276	OR10A2	B2RNL9; hsa:341276; Q6IFG9; Q9H208	3.8251e+07	1
Master Protein	Q96PR1	Potassium voltage-gated channel subfamily C member 2 OS=Homo sapiens OX=9606 GN=KCNC2 PE=1 SV=1	59	49	139	49	638	70.2	7.96	cell organization and biogenesis;transport;developmental processes;signal transduction;other biological processes	plasma membrane;other membranes;other cell component	transporter activity;other molecular function	3747	KCNC2	B7Z231; F5H030; hsa:3747; J3KPP5; Q4LE77; Q86W09; Q8N1V9; Q96PR0; Q96PR1	1.21887e+08	1
Master Protein	Q86UE6	Leucine-rich repeat transmembrane neuronal protein 1 OS=Homo sapiens OX=9606 GN=LRRTM1 PE=2 SV=2	46	27	89	27	522	58.6	7.34	cell organization and biogenesis;other biological processes	non-structural extracellular;extracellular matrix;plasma membrane;other membranes;ER/Golgi;other cell component		347730	LRRTM1	A8K397; D6W5K1; hsa:347730; Q86UE6; Q96DN1	2.25259e+07	1
Master Protein	Q13177	Serine/threonine-protein kinase PAK 2 OS=Homo sapiens OX=9606 GN=PAK2 PE=1 SV=3	34	24	152	24	524	58	5.96	cell organization and biogenesis;protein metabolism;other metabolic processes;developmental processes;signal transduction;other biological processes	plasma membrane;other membranes;cytosol;nucleus;other cell component	enzyme regulator activity;kinase activity;other molecular function	5062	PAK2	hsa:5062; Q13154; Q13177; Q6ISC3	2.22314e+08	1
Master Protein	Q9H222	ATP-binding cassette sub-family G member 5 OS=Homo sapiens OX=9606 GN=ABCG5 PE=1 SV=1	55	52	166	52	651	72.5	8.95	cell organization and biogenesis;transport;signal transduction;other biological processes	plasma membrane;other membranes;other cell component	transporter activity;other molecular function	64240	ABCG5	hsa:64240; Q2T9G2; Q96QZ2; Q96QZ3; Q9H222	2.46941e+08	1
Master Protein	Q9HC58	Sodium/potassium/calcium exchanger 3 OS=Homo sapiens OX=9606 GN=SLC24A3 PE=1 SV=4	49	53	158	53	644	71.9	5.35	transport;other biological processes	plasma membrane;other membranes;other cell component	transporter activity	57419	SLC24A3	B1AKV7; hsa:57419; Q9BQJ9; Q9BQL7; Q9BQY3; Q9H519; Q9HC58	1.72625e+08	1
Master Protein	Q96S59	Ran-binding protein 9 OS=Homo sapiens OX=9606 GN=RANBP9 PE=1 SV=1	37	32	210	32	729	77.8	6.79	cell organization and biogenesis;signal transduction;other biological processes	plasma membrane;other membranes;cytosol;cytoskeleton;nucleus;other cell component	other molecular function	10048	RANBP9	A0PJA2; B2R8E1; hsa:10048; O94764; Q6P3T7; Q7LBR2; Q7Z7F9; Q96S59	3.64854e+08	1
Master Protein	Q8NGG7	Olfactory receptor 8A1 OS=Homo sapiens OX=9606 GN=OR8A1 PE=2 SV=2	69	46	182	46	326	36.4	8.37	signal transduction;other biological processes	plasma membrane;other membranes	other molecular function	390275	OR8A1	hsa:390275; Q6IEW7; Q8NGG7; Q96RC6	3.3664e+08	1
Master Protein	O00398	Putative P2Y purinoceptor 10 OS=Homo sapiens OX=9606 GN=P2RY10 PE=2 SV=1	79	43	120	43	339	38.7	9.01	signal transduction;other biological processes	plasma membrane;other membranes	other molecular function	27334	P2RY10	D3DTE5; hsa:27334; O00398; Q4VBN7; Q86V16	2.1427e+07	1
Master Protein	Q8IX30	Signal peptide, CUB and EGF-like domain-containing protein 3 OS=Homo sapiens OX=9606 GN=SCUBE3 PE=1 SV=1	34	30	79	28	993	109.2	7.56	signal transduction;other biological processes	non-structural extracellular;plasma membrane;other membranes;other cell component	signal transduction activity or receptor binding;other molecular function	222663	SCUBE3	A8K5A3; hsa:222663; Q5CZB3; Q86UZ9; Q8IX30; Q8NAU9	1.22582e+07	1
Master Protein	Q8IYW4	ENTH domain-containing protein 1 OS=Homo sapiens OX=9606 GN=ENTHD1 PE=1 SV=1	37	24	125	24	607	67.5	6.62	transport	plasma membrane;other membranes;other cytoplasmic organelle	other molecular function	150350	ENTHD1	B0QYD5; hsa:150350; Q5H9F7; Q8IYW4; Q96LK3	5.68166e+07	1
Master Protein	P51172	Amiloride-sensitive sodium channel subunit delta OS=Homo sapiens OX=9606 GN=SCNN1D PE=1 SV=3	44	38	141	38	802	87.8	8.48	transport;other biological processes	plasma membrane;other membranes;cytoskeleton	transporter activity	6339	SCNN1D	A6NNF7; A9Z1X6; B1PS44; B3KSD7; hsa:6339; P51172; Q08AQ3; Q09HT0; Q5T7L3; Q8NA24	7.35339e+07	1
Master Protein	Q99679	Probable G-protein coupled receptor 21 OS=Homo sapiens OX=9606 GN=GPR21 PE=2 SV=1	72	53	222	53	349	39.5	7.71	signal transduction;other biological processes	plasma membrane;other membranes	other molecular function	2844	GPR21	B2R8W9; hsa:2844; Q6NXU2; Q99679	1.44361e+08	1
Master Protein	Q8NGG0	Olfactory receptor 8J3 OS=Homo sapiens OX=9606 GN=OR8J3 PE=3 SV=1	82	40	148	40	315	35.5	8.29	signal transduction;other biological processes	plasma membrane;other membranes	other molecular function	81168	OR8J3	hsa:81168; Q6IFB6; Q8NGG0; Q96RC2	1.56885e+08	1
Master Protein	Q8NGC3	Olfactory receptor 10G2 OS=Homo sapiens OX=9606 GN=OR10G2 PE=2 SV=2	73	33	76	33	310	34.3	8.51	signal transduction;other biological processes	plasma membrane;other membranes	other molecular function	26534	OR10G2	B2RPD0; hsa:26534; Q8NGC3	1.96599e+07	1
Master Protein	P51677	C-C chemokine receptor type 3 OS=Homo sapiens OX=9606 GN=CCR3 PE=1 SV=1	61	39	113	38	355	41	8.22	cell adhesion;stress response;signal transduction;other biological processes	plasma membrane;other membranes;other cell component	other molecular function	1232	CCR3	B3KVQ1; F5GWL6; hsa:1232; P51677; Q15748; Q2YDB9; Q86WD2; Q8TDP6; Q9ULY8	7.05018e+07	1
Master Protein	P59025	Receptor-transporting protein 1 OS=Homo sapiens OX=9606 GN=RTP1 PE=2 SV=2	64	30	206	30	263	30.9	7.81	cell organization and biogenesis;transport;other biological processes	plasma membrane;other membranes;other cell component	signal transduction activity or receptor binding	132112	RTP1	hsa:132112; P59025	2.06845e+08	1
Master Protein	Q99259	Glutamate decarboxylase 1 OS=Homo sapiens OX=9606 GN=GAD1 PE=1 SV=1	57	57	236	57	594	66.9	7.62	cell-cell signaling;protein metabolism;other metabolic processes;other biological processes	plasma membrane;other membranes;other cell component	other molecular function	2571	GAD1	hsa:2571; Q49AK1; Q53TQ7; Q99259; Q9BU91; Q9UHH4	1.69244e+08	1
Master Protein	Q5T9L3	Protein wntless homolog OS=Homo sapiens OX=9606 GN=WLS PE=1 SV=2	76	76	264	76	541	62.2	7.36	cell-cell signaling;transport;developmental processes;signal transduction;other biological processes	non-structural extracellular;plasma membrane;other membranes;cytosol;ER/Golgi;other cytoplasmic organelle;other cell component	other molecular function	79971	WLS	B2RNT2; hsa:79971; Q5JRS7; Q5T9L3; Q7Z2Z9; Q8NC43	1.0008e+08	1
Master Protein	Q8IZF4	Adhesion G-protein coupled receptor G5 OS=Homo sapiens OX=9606 GN=ADGRG5 PE=2 SV=3	66	45	185	45	528	59	8.31	signal transduction	plasma membrane;other membranes	other molecular function	221188	ADGRG5	A0A024R6S3; A8K9R8; B3KXZ5; hsa:221188; Q6ZMH7; Q6ZML4; Q86SL8; Q8IZ14; Q8IZF4	1.48863e+08	1
Master Protein	Q9HDB9	Endogenous retrovirus group K member 5 Gag polyprotein OS=Homo sapiens OX=9606 GN=ERVK-5 PE=1 SV=3	32	17	78	17	667	73.5	9.14	other biological processes	plasma membrane;other membranes	nucleic acid binding activity;other molecular function		ERVK-5	Q9HDB9	7.22574e+07	1
Master Protein	Q14623	Indian hedgehog protein OS=Homo sapiens OX=9606 GN=IHH PE=1 SV=4	63	23	102	23	411	45.2	8.76	cell adhesion;cell-cell signaling;cell cycle OR cell proliferation;cell organization and biogenesis;protein metabolism;other metabolic processes;developmental processes;signal transduction;other biological processes	non-structural extracellular;extracellular matrix;plasma membrane;other membranes	signal transduction activity or receptor binding;other molecular function	3549	IHH	B9EGM5; hsa:3549; O43322; Q14623; Q8N4B9	7.37984e+07	1
Master Protein	Q6UXU4	Germ cell-specific gene 1-like protein OS=Homo sapiens OX=9606 GN=GSG1L PE=1 SV=2	68	29	88	29	331	36.8	7.05	other biological processes	plasma membrane;other membranes;other cell component		146395	GSG1L	hsa:146395; Q6UXU4; Q7Z6F8; Q8TB81	4.8739e+07	1
Master Protein	Q9Y3Z3	Deoxynucleoside triphosphate triphosphohydrolase SAMHD1 OS=Homo sapiens OX=9606 GN=SAMHD1 PE=1 SV=2	51	42	111	42	626	72.2	7.14	cell organization and biogenesis;DNA metabolism;RNA metabolism OR transcription;other metabolic processes;stress response;developmental processes;other biological processes	plasma membrane;other membranes;nucleus;other cell component	nucleic acid binding activity;other molecular function	25939	SAMHD1	B4E2A5; E1P5V2; hsa:25939; Q5JXG8; Q8N491; Q9H004; Q9H005; Q9H3U9; Q9Y3Z3	2.94019e+08	1
Master Protein	P0DP58	Ly-6/neurotoxin-like protein 1 OS=Homo sapiens OX=9606 GN=LYNX1 PE=1 SV=1	36	9	41	9	116	12.6	7.8	other biological processes	plasma membrane;other membranes;ER/Golgi;other cell component	signal transduction activity or receptor binding;other molecular function	111188157; 66004	LYNX1	A0A140VJN6; D3DWI7; G3XAC2; hsa:111188157; hsa:66004; P0DP58; Q86SR0; Q9BZG9	7.40769e+07	1
Master Protein	O75911	Short-chain dehydrogenase/reductase 3 OS=Homo sapiens OX=9606 GN=DHRS3 PE=1 SV=2	28	9	29	9	302	33.5	8.84	other metabolic processes;developmental processes;other biological processes	plasma membrane;other membranes;ER/Golgi;other cell component	other molecular function	9249	DHRS3	B2R7F3; hsa:9249; O75911; Q5VUY3; Q6UY38; Q9BUC8	2.68529e+07	1
Master Protein	Q86UE4	Protein LYRIC OS=Homo sapiens OX=9606 GN=MTDH PE=1 SV=2	27	14	122	14	582	63.8	9.32	signal transduction;other biological processes	plasma membrane;other membranes;ER/Golgi;nucleus;other cell component	nucleic acid binding activity;other molecular function	92140	MTDH	hsa:92140; Q05DH2; Q52QU9; Q6PK07; Q86UE4; Q8TCX3	8.03639e+07	1
Master Protein	P59901	Leukocyte immunoglobulin-like receptor subfamily A member 4 OS=Homo sapiens OX=9606 GN=LILRA4 PE=1 SV=3	56	32	209	28	499	55.1	8.07	stress response;signal transduction;other biological processes	plasma membrane;other membranes	signal transduction activity or receptor binding;other molecular function	23547	LILRA4	hsa:23547; P59901; Q32MC4	7.6595e+08	1
Master Protein	O43318	Mitogen-activated protein kinase kinase kinase 7 OS=Homo sapiens OX=9606 GN=MAP3K7 PE=1 SV=1	40	31	138	31	606	67.2	7.11	protein metabolism;other metabolic processes;stress response;signal transduction;other biological processes	plasma membrane;other membranes;cytosol;nucleus;other cytoplasmic organelle	signal transduction activity or receptor binding;kinase activity;other molecular function	6885	MAP3K7	B2RE27; E1P523; hsa:6885; O43317; O43318; O43319; Q5TDN2; Q5TDN3; Q5TDT7; Q9NTR3; Q9NZ70	1.02718e+08	1
Master Protein	Q8NGH9	Olfactory receptor 52E4 OS=Homo sapiens OX=9606 GN=OR52E4 PE=3 SV=1	79	37	163	37	312	35.5	8.53	signal transduction;other biological processes	plasma membrane;other membranes	other molecular function	390081	OR52E4	hsa:390081; Q6IFG0; Q8NGH9	1.78985e+08	1
Master Protein	Q8NH41	Olfactory receptor 4K15 OS=Homo sapiens OX=9606 GN=OR4K15 PE=2 SV=3	78	47	122	45	324	36.5	8.97	signal transduction;other biological processes	plasma membrane;other membranes	other molecular function	81127	OR4K15	B9EIL3; hsa:81127; Q6IEZ4; Q8NH41	9.37672e+07	1
Master Protein	P49961	Ectonucleoside triphosphate diphosphohydrolase 1 OS=Homo sapiens OX=9606 GN=ENTPD1 PE=1 SV=1	62	61	292	61	510	57.9	6.34	cell adhesion;other metabolic processes;stress response	plasma membrane;other membranes	other molecular function	953	ENTPD1	A9Z1X8; B4DWB9; B4E1X1; B7Z599; G3XAF6; hsa:953; P49961; Q5T561; Q5T562; Q86VV3; Q9UQQ9; Q9Y3Q9	2.75502e+08	1
Master Protein	Q9H2C5	Olfactory receptor 52A5 OS=Homo sapiens OX=9606 GN=OR52A5 PE=3 SV=1	71	44	153	44	316	35.9	8.76	signal transduction;other biological processes	plasma membrane;other membranes	other molecular function	390054	OR52A5	hsa:390054; Q9H2C5	2.02239e+08	1
Master Protein	Q7L1W4	Volume-regulated anion channel subunit LRRC8D OS=Homo sapiens OX=9606 GN=LRRC8D PE=1 SV=1	42	50	138	50	858	98.1	7.72	cell organization and biogenesis;stress response;transport;other biological processes	plasma membrane;other membranes;ER/Golgi;other cell component	transporter activity	55144	LRRC8D	D3DT29; hsa:55144; Q6UWB2; Q7L1W4; Q9NVW3	3.45641e+08	1
Master Protein	Q9GZQ4	Neuromedin-U receptor 2 OS=Homo sapiens OX=9606 GN=NMUR2 PE=1 SV=2	68	53	240	53	415	47.7	8.72	cell-cell signaling;stress response;transport;developmental processes;signal transduction;other biological processes	plasma membrane;other membranes	transporter activity;other molecular function	56923	NMUR2	hsa:56923; Q7LC54; Q96AM5; Q9GZQ4; Q9NRA6	1.64711e+08	1
Master Protein	Q8J025	Protein APCDD1 OS=Homo sapiens OX=9606 GN=APCDD1 PE=1 SV=1	49	40	176	40	514	58.8	8.15	cell-cell signaling;developmental processes;signal transduction;other biological processes	plasma membrane;other membranes	other molecular function	147495	APCDD1	B4DUQ0; B4DZT0; hsa:147495; Q71M25; Q8J025	3.31463e+08	1
Master Protein	A6NJZ3	Olfactory receptor 6C65 OS=Homo sapiens OX=9606 GN=OR6C65 PE=2 SV=1	92	43	120	39	312	35.2	8.59	signal transduction;other biological processes	plasma membrane;other membranes	other molecular function	403282	OR6C65	A6NJZ3; B2RNH9; hsa:403282	4.85355e+07	1
Master Protein	O75154	Rab11 family-interacting protein 3 OS=Homo sapiens OX=9606 GN=RAB11FIP3 PE=1 SV=1	21	20	54	20	756	82.4	4.51	cell cycle OR cell proliferation;transport;other biological processes	non-structural extracellular;plasma membrane;other membranes;cytosol;cytoskeleton;mitochondrion;nucleus;other cytoplasmic organelle;other cell component	other molecular function	9727	RAB11FIP3	B0QYI8; B0QYT8; B1AHQ0; B4DEI7; B4DZR6; hsa:9727; O75154; Q4VXV7; Q7Z5E9; Q9H155; Q9H1G0; Q9NUI0	1.47534e+08	1
Master Protein	P25054	Adenomatous polyposis coli protein OS=Homo sapiens OX=9606 GN=APC PE=1 SV=2	18	44	163	44	2843	311.5	7.8	cell adhesion;cell-cell signaling;cell cycle OR cell proliferation;cell organization and biogenesis;protein metabolism;other metabolic processes;stress response;developmental processes;signal transduction;other biological processes	plasma membrane;other membranes;cytosol;cytoskeleton;ER/Golgi;nucleus;other cell component	enzyme regulator activity;cytoskeletal activity;other molecular function	324	APC	B7Z2B6; D3DT03; hsa:324; P25054; Q15162; Q15163; Q93042	5.00238e+07	1
Master Protein	Q9ULD2	Microtubule-associated tumor suppressor 1 OS=Homo sapiens OX=9606 GN=MTUS1 PE=1 SV=2	36	42	107	42	1270	141.3	7.5	other biological processes	plasma membrane;other membranes;cytoskeleton;mitochondrion;ER/Golgi;nucleus	cytoskeletal activity	57509	MTUS1	A8K135; B2RBJ6; B3KWJ9; B4DH03; B9EGA1; D3DSP8; hsa:57509; Q63HJ6; Q659F4; Q6PK49; Q6URW7; Q8N4M6; Q8WTT9; Q9H7T2; Q9ULD2	1.36237e+08	1
Master Protein	Q14722	Voltage-gated potassium channel subunit beta-1 OS=Homo sapiens OX=9606 GN=KCNAB1 PE=1 SV=1	42	25	80	25	419	46.5	8.94	transport;other biological processes	plasma membrane;other membranes;cytosol;other cell component	transporter activity;other molecular function	7881	KCNAB1	A8K9H8; A8KAD4; B3KPZ4; hsa:7881; Q13031; Q13302; Q14722; Q16547; Q6PI60; Q99869	2.50292e+07	1
Master Protein	Q68DU8	BTB/POZ domain-containing protein KCTD16 OS=Homo sapiens OX=9606 GN=KCTD16 PE=1 SV=1	40	24	116	24	428	49.1	8.09	cell organization and biogenesis;other biological processes	plasma membrane;other membranes;other cell component		57528	KCTD16	hsa:57528; Q68DU8; Q9P2M9	1.29952e+08	1
Master Protein	P55285	Cadherin-6 OS=Homo sapiens OX=9606 GN=CDH6 PE=1 SV=1	49	38	110	38	790	88.3	4.93	cell adhesion;cell organization and biogenesis;signal transduction;other biological processes	plasma membrane;other membranes;nucleus;other cell component	other molecular function	1004	CDH6	A8K5H5; hsa:1004; P55285; Q9BWS0	9.5407e+07	1
Master Protein	P07332	Tyrosine-protein kinase Fes/Fps OS=Homo sapiens OX=9606 GN=FES PE=1 SV=3	27	28	81	28	822	93.4	6.73	cell adhesion;cell cycle OR cell proliferation;cell organization and biogenesis;protein metabolism;other metabolic processes;stress response;signal transduction;other biological processes	plasma membrane;other membranes;cytosol;cytoskeleton;ER/Golgi;other cell component	signal transduction activity or receptor binding;cytoskeletal activity;kinase activity;other molecular function	2242	FES	B2R6E6; B4DUD0; E9PC94; E9PC95; hsa:2242; P07332; Q2VXS7; Q2VXS8; Q2VXT0; Q6GTU5	5.71544e+07	1
Master Protein	O43193	Motilin receptor OS=Homo sapiens OX=9606 GN=MLNR PE=2 SV=1	48	31	96	31	412	45.3	9.92	signal transduction	plasma membrane;other membranes;cytosol	other molecular function	2862	MLNR	hsa:2862; O43193	4.74335e+07	1
Master Protein	Q9NZG7	Ninjurin-2 OS=Homo sapiens OX=9606 GN=NINJ2 PE=1 SV=1	74	10	103	10	142	15.7	9.52	cell adhesion;developmental processes;other biological processes	plasma membrane;other membranes		4815	NINJ2	hsa:4815; Q9NZG7	1.42172e+08	1
Master Protein	Q15904	V-type proton ATPase subunit S1 OS=Homo sapiens OX=9606 GN=ATP6AP1 PE=1 SV=2	68	52	643	52	470	52	6.14	cell organization and biogenesis;transport;developmental processes;other biological processes	plasma membrane;other membranes;ER/Golgi;other cytoplasmic organelle	other molecular function	537	ATP6AP1	A6ZKI4; hsa:537; Q15904; Q8NBT4; Q9H0C7	1.03978e+10	1
Master Protein	Q8N423	Leukocyte immunoglobulin-like receptor subfamily B member 2 OS=Homo sapiens OX=9606 GN=LILRB2 PE=1 SV=5	31	26	103	21	597	65	7.34	cell adhesion;cell-cell signaling;stress response;signal transduction;other biological processes	non-structural extracellular;plasma membrane;other membranes;other cell component	signal transduction activity or receptor binding;other molecular function	10288	LILRB2	A2IXV5; A8MU67; C9JF29; hsa:10288; O75017; Q8N423; Q8NHJ7; Q8NHJ8	1.04776e+08	1
Master Protein	Q9NSA0	Solute carrier family 22 member 11 OS=Homo sapiens OX=9606 GN=SLC22A11 PE=1 SV=1	54	41	179	41	550	59.9	8.62	other metabolic processes;transport	plasma membrane;other membranes	transporter activity	55867	SLC22A11	A8K426; hsa:55867; Q53GR2; Q6ZP72; Q8NBU4; Q9NSA0	5.78493e+08	1
Master Protein	Q9NX76	CKLF-like MARVEL transmembrane domain-containing protein 6 OS=Homo sapiens OX=9606 GN=CMTM6 PE=1 SV=1	86	23	63	23	183	20.4	5.29	transport;other biological processes	plasma membrane;other membranes;other cytoplasmic organelle		54918	CMTM6	hsa:54918; Q6IAC4; Q9NX76	1.15032e+07	1
Master Protein	P26715	NKG2-A/NKG2-B type II integral membrane protein OS=Homo sapiens OX=9606 GN=KLRC1 PE=1 SV=2	45	13	107	13	233	26.3	8.24	stress response;developmental processes;signal transduction;other biological processes	plasma membrane;other membranes;other cell component	other molecular function	3821	KLRC1	hsa:3821; P26715	3.42698e+07	1
Master Protein	P06127	T-cell surface glycoprotein CD5 OS=Homo sapiens OX=9606 GN=CD5 PE=1 SV=2	46	20	62	20	495	54.5	8.21	transport;signal transduction;other biological processes	plasma membrane;other membranes	other molecular function	921	CD5	A0N0P4; A8K9I3; hsa:921; P06127	2.4219e+07	1
Master Protein	O14654	Insulin receptor substrate 4 OS=Homo sapiens OX=9606 GN=IRS4 PE=1 SV=1	36	50	254	50	1257	133.7	8.44	signal transduction	plasma membrane;other membranes;cytosol	signal transduction activity or receptor binding;other molecular function	8471	IRS4	hsa:8471; O14654	1.35931e+09	1
Master Protein	P42681	Tyrosine-protein kinase TXK OS=Homo sapiens OX=9606 GN=TXK PE=1 SV=3	74	47	162	47	527	61.2	7.97	protein metabolism;other metabolic processes;signal transduction;other biological processes	plasma membrane;other membranes;nucleus;other cell component	kinase activity;other molecular function	7294	TXK	hsa:7294; P42681; Q14220	5.41087e+07	1
Master Protein	Q9H5Y7	SLIT and NTRK-like protein 6 OS=Homo sapiens OX=9606 GN=SLITRK6 PE=2 SV=3	42	30	96	30	841	95	6.52	cell organization and biogenesis;developmental processes;other biological processes	plasma membrane;other membranes;other cell component		84189	SLITRK6	A8K9S8; hsa:84189; Q495Q0; Q6AW93; Q9H5Y7; Q9HAA8; Q9NT60	4.13036e+07	1
Master Protein	Q6NV75	Probable G-protein coupled receptor 153 OS=Homo sapiens OX=9606 GN=GPR153 PE=2 SV=2	47	32	94	32	609	65.3	7.74	signal transduction	plasma membrane;other membranes	other molecular function	387509	GPR153	hsa:387509; Q5TGR5; Q6AHW8; Q6NV75; Q86SP8	3.32856e+07	1
Master Protein	Q5T442	Gap junction gamma-2 protein OS=Homo sapiens OX=9606 GN=GJC2 PE=1 SV=1	24	17	138	17	439	47	7.61	cell-cell signaling;transport;developmental processes;other biological processes	plasma membrane;other membranes;other cell component	transporter activity	57165	GJC2	hsa:57165; O43440; Q5T442; Q7Z7J2; Q8IWJ9	1.96895e+08	1
Master Protein	Q02846	Retinal guanylyl cyclase 1 OS=Homo sapiens OX=9606 GN=GUCY2D PE=1 SV=2	32	34	102	34	1103	120	7.44	other metabolic processes;signal transduction;other biological processes	plasma membrane;other membranes;ER/Golgi;nucleus;other cell component	kinase activity;other molecular function	3000	GUCY2D	hsa:3000; Q02846; Q6LEA7	1.81838e+08	1
Master Protein	Q7RTS6	Proton channel OTOP2 OS=Homo sapiens OX=9606 GN=OTOP2 PE=1 SV=3	59	50	170	50	562	62.2	7.39	transport	plasma membrane;other membranes	transporter activity	92736	OTOP2	hsa:92736; Q7RTS6	5.65984e+08	1
Master Protein	Q9NZQ8	Transient receptor potential cation channel subfamily M member 5 OS=Homo sapiens OX=9606 GN=TRPM5 PE=1 SV=1	50	77	227	77	1165	131.4	6.77	transport;signal transduction;other biological processes	plasma membrane;other membranes;other cell component	transporter activity	29850	TRPM5	A6NHS0; hsa:29850; Q52LU2; Q9NY34; Q9NZQ8	3.54172e+08	1
Master Protein	Q8NGR6	Olfactory receptor 1B1 OS=Homo sapiens OX=9606 GN=OR1B1 PE=3 SV=2	62	28	133	28	318	35.3	8.16	signal transduction;other biological processes	plasma membrane;other membranes	other molecular function	347169	OR1B1	hsa:347169; Q6IFN3; Q8NGR6	7.77036e+07	1
Master Protein	P08195	4F2 cell-surface antigen heavy chain OS=Homo sapiens OX=9606 GN=SLC3A2 PE=1 SV=3	39	31	95	31	630	68	5.01	other metabolic processes;transport;other biological processes	plasma membrane;other membranes;nucleus;other cytoplasmic organelle;other cell component	transporter activity;nucleic acid binding activity;other molecular function	6520	SLC3A2	hsa:6520; P08195; Q13543	1.31994e+08	1
Master Protein	Q9P1P5	Trace amine-associated receptor 2 OS=Homo sapiens OX=9606 GN=TAAR2 PE=2 SV=2	78	74	258	74	351	40.1	8.6	signal transduction	plasma membrane;other membranes	other molecular function	9287	TAAR2	hsa:9287; Q5QD02; Q6NWS1; Q6NWS2; Q6NWS3; Q9P1P5	1.71435e+08	1
Master Protein	P14151	L-selectin OS=Homo sapiens OX=9606 GN=SELL PE=1 SV=2	72	47	180	47	372	42.2	6.6	cell adhesion	plasma membrane;other membranes	other molecular function	6402	SELL	A0A024R8Z0; B2R6Q8; hsa:6402; P14151; P15023; Q9UJ43	8.09984e+07	1
Master Protein	Q6DN72	Fc receptor-like protein 6 OS=Homo sapiens OX=9606 GN=FCRL6 PE=1 SV=2	43	19	43	19	434	47.7	7.58	signal transduction	plasma membrane;other membranes	signal transduction activity or receptor binding;other molecular function	343413	FCRL6	A1KXW6; A2A4D6; hsa:343413; Q6DN72; Q6DN73; Q6XRC3; Q6ZNI1	2.56459e+07	1
Master Protein	Q8NGB9	Olfactory receptor 4F6 OS=Homo sapiens OX=9606 GN=OR4F6 PE=2 SV=1	82	39	144	37	312	35.3	8.59	signal transduction;other biological processes	plasma membrane;other membranes	other molecular function	390648	OR4F6	B9EH28; hsa:390648; Q6IF95; Q8NGB9	9.52408e+07	1
Master Protein	P15529	Membrane cofactor protein OS=Homo sapiens OX=9606 GN=CD46 PE=1 SV=3	63	31	85	31	392	43.7	6.74	stress response;other biological processes	plasma membrane;other membranes;other cell component	other molecular function	4179	CD46	A0T1T0; A0T1T1; A0T1T2; hsa:4179; P15529; Q15429; Q53GV9; Q5HY94; Q5VWS6; Q5VWS7; Q5VWS8; Q5VWS9; Q5VWT0; Q5VWT1; Q5VWT2; Q6N0A1; Q7Z3R5; Q9NNW2; Q9NNW3; Q9NNW4; Q9UCJ4	3.27808e+07	1
Master Protein	Q9NUN5	Lysosomal cobalamin transport escort protein LMBD1 OS=Homo sapiens OX=9606 GN=LMBRD1 PE=1 SV=1	58	49	247	49	540	61.3	7.77	other metabolic processes;transport;developmental processes;other biological processes	plasma membrane;other membranes;ER/Golgi;other cytoplasmic organelle;other cell component	signal transduction activity or receptor binding;other molecular function	55788	LMBRD1	A8K204; E1P531; hsa:55788; Q5VUN6; Q86Y70; Q96FW4; Q9BY56; Q9NUN5; Q9NZD6	5.54953e+08	1
Master Protein	Q8N387	Mucin-15 OS=Homo sapiens OX=9606 GN=MUC15 PE=1 SV=2	31	10	70	10	334	36.3	5.08		non-structural extracellular;plasma membrane;other membranes;ER/Golgi		143662	MUC15	B3KY00; E9PII6; F8W945; hsa:143662; Q6UWS3; Q8IXI8; Q8N387; Q8WW41	2.15664e+07	1
Master Protein	Q9Y6Q6	Tumor necrosis factor receptor superfamily member 11A OS=Homo sapiens OX=9606 GN=TNFRSF11A PE=1 SV=1	32	14	55	14	616	66	5.34	cell-cell signaling;developmental processes;signal transduction;other biological processes	plasma membrane;other membranes;cytosol	other molecular function	8792	TNFRSF11A	hsa:8792; I4EC36; I4EC38; I4EC39; I7JE63; N0GVH0; Q59EP9; Q9Y6Q6	8.52804e+06	1
Master Protein	Q13557	Calcium/calmodulin-dependent protein kinase type II subunit delta OS=Homo sapiens OX=9606 GN=CAMK2D PE=1 SV=3	46	30	109	30	499	56.3	7.25	protein metabolism;other metabolic processes;signal transduction;other biological processes	plasma membrane;other membranes;cytosol;ER/Golgi;nucleus;other cell component	cytoskeletal activity;kinase activity;other molecular function	817	CAMK2D	A8MVS8; hsa:817; Q13557; Q52PK4; Q59G21; Q8N553; Q9UGH6; Q9UQE9	1.4532e+08	1
Master Protein	P51636	Caveolin-2 OS=Homo sapiens OX=9606 GN=CAV2 PE=1 SV=2	65	18	68	18	162	18.3	5.27	cell organization and biogenesis;transport;signal transduction;other biological processes	plasma membrane;other membranes;ER/Golgi;nucleus;other cell component	signal transduction activity or receptor binding;other molecular function	858	CAV2	A4D0U2; hsa:858; P51636; Q9UGM7	1.1061e+08	1
Master Protein	P32248	C-C chemokine receptor type 7 OS=Homo sapiens OX=9606 GN=CCR7 PE=1 SV=2	54	32	102	32	378	42.8	8.48	cell organization and biogenesis;stress response;transport;developmental processes;signal transduction;other biological processes	plasma membrane;other membranes;mitochondrion;other cell component	other molecular function	1236	CCR7	hsa:1236; P32248	2.90523e+08	1
Master Protein	Q9UGI8	Testin OS=Homo sapiens OX=9606 GN=TES PE=1 SV=1	52	26	58	26	421	48	7.68	other biological processes	plasma membrane;other membranes;cytosol;other cell component	other molecular function	26136	TES	A4D0U6; hsa:26136; Q9GZQ1; Q9HAJ9; Q9UGI8	1.31224e+07	1
Master Protein	Q99705	Melanin-concentrating hormone receptor 1 OS=Homo sapiens OX=9606 GN=MCHR1 PE=1 SV=2	50	33	68	33	422	45.9	8.98	other metabolic processes;signal transduction;other biological processes	plasma membrane;other membranes;other cell component	signal transduction activity or receptor binding;other molecular function	2847	MCHR1	B2RBX6; hsa:2847; Q5R3J1; Q96S47; Q99705; Q9BV08	4.29062e+07	1
Master Protein	P49407	Beta-arrestin-1 OS=Homo sapiens OX=9606 GN=ARRB1 PE=1 SV=2	39	16	55	16	418	47	6.2	cell organization and biogenesis;protein metabolism;other metabolic processes;transport;signal transduction;other biological processes	plasma membrane;other membranes;cytosol;ER/Golgi;nucleus;other cytoplasmic organelle;other cell component	signal transduction activity or receptor binding;enzyme regulator activity;other molecular function	408	ARRB1	B6V9G8; hsa:408; O75625; O75630; P49407; Q2PP20; Q9BTK8	4.9412e+07	1
Master Protein	Q8N944	APC membrane recruitment protein 3 OS=Homo sapiens OX=9606 GN=AMER3 PE=1 SV=2	21	9	57	9	861	90.4	5.69	cell-cell signaling;signal transduction;other biological processes	plasma membrane;other membranes	other molecular function	205147	AMER3	B7ZLH6; hsa:205147; Q8N944	8.06119e+07	1
Master Protein	Q8NAC3	Interleukin-17 receptor C OS=Homo sapiens OX=9606 GN=IL17RC PE=1 SV=2	41	26	69	26	791	86.2	6.1	stress response;signal transduction	plasma membrane;other membranes	other molecular function	84818	IL17RC	A8BWC1; A8BWC9; A8BWD5; E9PHG1; E9PHJ6; hsa:84818; Q6UVY3; Q6UWD4; Q8NAC3; Q8NFS1; Q9BR97	7.3001e+07	1
Master Protein	Q8NGR3	Olfactory receptor 1K1 OS=Homo sapiens OX=9606 GN=OR1K1 PE=2 SV=1	41	20	45	20	316	34.2	7.93	signal transduction;other biological processes	plasma membrane;other membranes	other molecular function	392392	OR1K1	B9EH41; hsa:392392; Q4VXB7; Q8NGR3; Q96R23	1.20242e+07	1
Master Protein	Q92963	GTP-binding protein Rit1 OS=Homo sapiens OX=9606 GN=RIT1 PE=1 SV=1	61	16	37	16	219	25.1	9.1	signal transduction	plasma membrane;other membranes	other molecular function	6016	RIT1	B4DQE8; hsa:6016; O00646; O00720; Q5VY89; Q5VY90; Q92963	3.70371e+07	1
Master Protein	Q9NQC3	Reticulon-4 OS=Homo sapiens OX=9606 GN=RTN4 PE=1 SV=2	29	33	90	33	1192	129.9	4.5	cell adhesion;cell organization and biogenesis;stress response;developmental processes;other biological processes	plasma membrane;other membranes;ER/Golgi;nucleus;other cell component	other molecular function	57142	RTN4	hsa:57142; O94962; Q7L7Q5; Q7L7Q6; Q7L7Q8; Q8IUA4; Q96B16; Q9BXG5; Q9H212; Q9H3I3; Q9NQC3; Q9UQ42; Q9Y293; Q9Y2Y7; Q9Y5U6	7.31028e+07	1
Master Protein	Q9BXN2	C-type lectin domain family 7 member A OS=Homo sapiens OX=9606 GN=CLEC7A PE=1 SV=1	64	20	110	20	247	27.6	5.36	stress response;transport;signal transduction;other biological processes	plasma membrane;other membranes;other cell component	signal transduction activity or receptor binding;other molecular function	64581	CLEC7A	B2R861; B7Z494; B7Z5A9; B7Z5B9; hsa:64581; Q6IPS7; Q96D32; Q96DR9; Q96LD3; Q96PA4; Q96PA5; Q96PA6; Q96PA7; Q96PA8; Q9BXN2; Q9H1K3	1.22336e+08	1
Master Protein	P51686	C-C chemokine receptor type 9 OS=Homo sapiens OX=9606 GN=CCR9 PE=1 SV=2	78	49	189	48	369	42	8.19	stress response;developmental processes;signal transduction;other biological processes	plasma membrane;other membranes;other cell component	other molecular function	10803	CCR9	hsa:10803; P51686; Q4VBM3; Q549E0; Q9UQQ6	2.00964e+08	1
Master Protein	Q8NCW0	Kremen protein 2 OS=Homo sapiens OX=9606 GN=KREMEN2 PE=2 SV=1	46	31	75	31	462	48.8	7.46	cell-cell signaling;developmental processes;signal transduction;other biological processes	plasma membrane;other membranes;other cytoplasmic organelle		79412	KREMEN2	B4DXF6; hsa:79412; I3L2S2; Q8N2J4; Q8NCW0; Q8NCW1; Q96GL8; Q9BTP9	3.42084e+07	1
Master Protein	Q15833	Syntaxin-binding protein 2 OS=Homo sapiens OX=9606 GN=STXBP2 PE=1 SV=2	37	26	96	26	593	66.4	6.55	cell-cell signaling;transport;other biological processes	non-structural extracellular;plasma membrane;other membranes;cytosol;other cytoplasmic organelle;other cell component	other molecular function	6813	STXBP2	B4E175; E7EQD5; hsa:6813; Q15833; Q9BU65	3.16273e+07	1
Master Protein	Q9H3Y6	Tyrosine-protein kinase Srms OS=Homo sapiens OX=9606 GN=SRMS PE=1 SV=1	56	26	55	26	488	54.5	8.21	protein metabolism;other metabolic processes;stress response;signal transduction;other biological processes	plasma membrane;other membranes;cytosol;other cell component	signal transduction activity or receptor binding;kinase activity;other molecular function	6725	SRMS	hsa:6725; Q9H3Y6	2.64216e+07	1
Master Protein	Q8NGS0	Olfactory receptor 1N1 OS=Homo sapiens OX=9606 GN=OR1N1 PE=3 SV=1	78	39	137	39	311	34.6	7.75	signal transduction;other biological processes	plasma membrane;other membranes	other molecular function	138883	OR1N1	A3KFM1; hsa:138883; O43870; Q6IF16; Q8NGS0; Q96R93	1.32264e+08	1
Master Protein	Q8NGE2	Olfactory receptor 2AP1 OS=Homo sapiens OX=9606 GN=OR2AP1 PE=3 SV=1	79	28	126	24	309	34.9	8.35	signal transduction;other biological processes	plasma membrane;other membranes	other molecular function	121129	OR2AP1	hsa:121129; Q8NGE2	1.00151e+08	1
Master Protein	O95150	Tumor necrosis factor ligand superfamily member 15 OS=Homo sapiens OX=9606 GN=TNFSF15 PE=1 SV=2	39	14	61	14	251	28.1	6.77	signal transduction;other biological processes	non-structural extracellular;plasma membrane;other membranes	signal transduction activity or receptor binding	9966	TNFSF15	hsa:9966; O95150; Q3SX69; Q5VJK8; Q5VWH1; Q8NFE9	7.7057e+06	1
Master Protein	Q4ZJI4	Sodium/hydrogen exchanger 9B1 OS=Homo sapiens OX=9606 GN=SLC9B1 PE=2 SV=2	46	27	91	27	515	56	8.02	transport;other biological processes	plasma membrane;other membranes;cytoskeleton	transporter activity	150159	SLC9B1	A1KXV1; B9EH04; C9JBP7; hsa:150159; Q49A30; Q4ZJI4; Q8NCV2; Q8WVZ0	7.18108e+07	1
Master Protein	A0A0B4J1Y8	Immunoglobulin lambda variable 9-49 OS=Homo sapiens OX=9606 GN=IGLV9-49 PE=1 SV=1	27	4	19	4	123	13	7.28	other biological processes	non-structural extracellular;plasma membrane;other membranes;other cell component			IGLV9-49	A0A0B4J1Y8	4.66198e+06	1
Master Protein	P19235	Erythropoietin receptor OS=Homo sapiens OX=9606 GN=EPOR PE=1 SV=1	48	32	85	32	508	55	4.74	developmental processes;signal transduction;other biological processes	non-structural extracellular;plasma membrane;other membranes;nucleus	other molecular function	2057	EPOR	B2RCG4; hsa:2057; P19235; Q15443; Q2M205	6.74989e+07	1
Master Protein	Q8IVJ1	Solute carrier family 41 member 1 OS=Homo sapiens OX=9606 GN=SLC41A1 PE=1 SV=2	57	28	43	28	513	54.9	5.3	transport;other biological processes	plasma membrane;other membranes;other cell component	transporter activity	254428	SLC41A1	hsa:254428; Q63HJ4; Q658Z5; Q659A4; Q6MZK2; Q8IVJ1	7.85681e+06	1
Master Protein	Q5VXU1	Sodium/potassium-transporting ATPase subunit beta-1-interacting protein 2 OS=Homo sapiens OX=9606 GN=NKAIN2 PE=2 SV=1	84	36	127	36	208	23.8	5.07	other biological processes	plasma membrane;other membranes		154215	NKAIN2	hsa:154215; Q5VXU1; Q8IYR4; Q8TF67	7.20397e+07	1
Master Protein	P33032	Melanocortin receptor 5 OS=Homo sapiens OX=9606 GN=MC5R PE=1 SV=3	65	34	102	34	325	36.6	8.37	signal transduction;other biological processes	plasma membrane;other membranes;other cell component	other molecular function	4161	MC5R	B0YJ34; hsa:4161; P33032; Q502V1	4.17582e+07	1
Master Protein	Q9BXE9	Vomeronasal type-1 receptor 3 OS=Homo sapiens OX=9606 GN=VN1R3 PE=2 SV=1	57	18	37	18	311	34.7	9.76	signal transduction;other biological processes	plasma membrane;other membranes	other molecular function	317702	VN1R3	hsa:317702; Q9BXE9	1.07103e+08	1
Master Protein	O14974	Protein phosphatase 1 regulatory subunit 12A OS=Homo sapiens OX=9606 GN=PPP1R12A PE=1 SV=1	20	19	46	19	1030	115.2	5.4	cell cycle OR cell proliferation;cell organization and biogenesis;protein metabolism;other metabolic processes;signal transduction;other biological processes	plasma membrane;other membranes;cytosol;cytoskeleton;nucleus;other cell component	enzyme regulator activity;other molecular function	4659	PPP1R12A	B4DZ09; F8VWB4; hsa:4659; O14974; Q2NKL4; Q569H0; Q86WU3; Q8NFR6; Q9BYH0	1.29959e+07	1
Master Protein	O60346	PH domain leucine-rich repeat-containing protein phosphatase 1 OS=Homo sapiens OX=9606 GN=PHLPP1 PE=1 SV=3	24	34	101	34	1717	184.6	6.28	signal transduction;other biological processes	plasma membrane;other membranes;cytosol;nucleus;other cell component	other molecular function	23239	PHLPP1	A1A4F5; hsa:23239; O60346; Q641Q7; Q6P4C4; Q6PJI6; Q86TN6; Q96FK2; Q9NUY1	4.01708e+07	1
Master Protein	Q9UF02	Voltage-dependent calcium channel gamma-5 subunit OS=Homo sapiens OX=9606 GN=CACNG5 PE=2 SV=2	77	30	79	30	275	30.9	7.33	transport;other biological processes	plasma membrane;other membranes;other cell component	transporter activity;other molecular function	27091	CACNG5	A8K2A6; hsa:27091; Q547R3; Q8WXS7; Q9UF02; Q9UHM3	2.94058e+07	1
Master Protein	Q8N3I7	Bardet-Biedl syndrome 5 protein OS=Homo sapiens OX=9606 GN=BBS5 PE=1 SV=1	63	25	121	25	341	38.7	5.6	cell organization and biogenesis;transport;developmental processes;other biological processes	plasma membrane;other membranes;cytosol;cytoskeleton;other cell component	other molecular function	129880	BBS5	D3DPC3; hsa:129880; Q6PKN0; Q8N3I7	5.68098e+07	1
Master Protein	P21912	Succinate dehydrogenase [ubiquinone] iron-sulfur subunit, mitochondrial OS=Homo sapiens OX=9606 GN=SDHB PE=1 SV=3	43	20	36	20	280	31.6	8.76	other metabolic processes	plasma membrane;other membranes;mitochondrion;nucleus	other molecular function	6390	SDHB	B2R545; hsa:6390; P21912; Q0QEY7; Q9NQ12	1.15512e+07	1
Master Protein	P30203	T-cell differentiation antigen CD6 OS=Homo sapiens OX=9606 GN=CD6 PE=1 SV=3	34	22	47	22	668	71.8	4.92	cell adhesion;stress response;transport;signal transduction;other biological processes	non-structural extracellular;plasma membrane;other membranes	other molecular function	923	CD6	A4KAD4; A4KAD5; hsa:923; P30203; Q8WWJ3; Q8WWJ4; Q8WWJ5; Q8WWJ6; Q8WWJ7; Q9UMF2; Q9Y4K7; Q9Y4K8; Q9Y4K9; Q9Y4L0	4.36723e+07	1
Master Protein	Q9Y639	Neuroplastin OS=Homo sapiens OX=9606 GN=NPTN PE=1 SV=2	51	13	15	13	398	44.4	7.99	cell adhesion;cell-cell signaling;cell organization and biogenesis;developmental processes;other biological processes	plasma membrane;other membranes;other cell component	signal transduction activity or receptor binding;other molecular function	27020	NPTN	B2RAL7; B7Z4D3; B7ZLL2; hsa:27020; Q17R52; Q59EJ9; Q6NVX7; Q9Y639; Q9Y640	289043	1
Master Protein	O15551	Claudin-3 OS=Homo sapiens OX=9606 GN=CLDN3 PE=1 SV=1	57	13	42	13	220	23.3	8.05	cell adhesion;cell organization and biogenesis;stress response;developmental processes;other biological processes	plasma membrane;other membranes;other cell component	other molecular function	1365	CLDN3	hsa:1365; O15551	2.28317e+07	1
Master Protein	Q6PJW8	Consortin OS=Homo sapiens OX=9606 GN=CNST PE=1 SV=3	27	17	53	17	725	79.5	4.53	other biological processes	plasma membrane;other membranes;ER/Golgi;other cell component	other molecular function	163882	CNST	hsa:163882; Q5VSY9; Q5VTM7; Q6PJW8; Q8IYA9; Q8N3L5; Q8NB09; Q8TEI2; Q96MR5	1.01056e+08	1
Master Protein	P08913	Alpha-2A adrenergic receptor OS=Homo sapiens OX=9606 GN=ADRA2A PE=1 SV=4	43	27	101	27	465	50.6	9.69	cell organization and biogenesis;DNA metabolism;other metabolic processes;stress response;transport;signal transduction;other biological processes	plasma membrane;other membranes;other cell component	signal transduction activity or receptor binding;other molecular function	150	ADRA2A	B0LPF6; hsa:150; P08913; Q2I8G2; Q2XN99; Q86TH8; Q9BZK1	4.67146e+07	1
Master Protein	P25105	Platelet-activating factor receptor OS=Homo sapiens OX=9606 GN=PTAFR PE=1 SV=1	70	34	86	34	342	39.2	8.95	other metabolic processes;stress response;transport;signal transduction;other biological processes	plasma membrane;other membranes	other molecular function	5724	PTAFR	A3KMC8; A8K2H5; hsa:5724; P25105	1.25255e+08	1
Master Protein	Q8N6C8	Leukocyte immunoglobulin-like receptor subfamily A member 3 OS=Homo sapiens OX=9606 GN=LILRA3 PE=1 SV=3	42	19	47	15	439	47.4	8.09	signal transduction;other biological processes	non-structural extracellular;plasma membrane;other membranes	other molecular function	11026	LILRA3	hsa:11026; J3KPM2; O15469; O15470; O75016; Q8N151; Q8N154; Q8N6C8; Q8NHJ1; Q8NHJ2; Q8NHJ3; Q8NHJ4	6.43663e+06	1
Master Protein	P07225	Vitamin K-dependent protein S OS=Homo sapiens OX=9606 GN=PROS1 PE=1 SV=1	32	23	66	23	676	75.1	5.67	stress response;other biological processes	non-structural extracellular;plasma membrane;other membranes;ER/Golgi;other cell component	enzyme regulator activity;other molecular function	5627	PROS1	A8KAC9; D3DN28; hsa:5627; P07225; Q15518; Q7Z715; Q9UCZ8	3.70559e+07	1
Master Protein	P15428	15-hydroxyprostaglandin dehydrogenase [NAD(+)] OS=Homo sapiens OX=9606 GN=HPGD PE=1 SV=1	32	9	37	9	266	29	5.86	other metabolic processes;developmental processes;signal transduction;other biological processes	plasma membrane;other membranes;cytosol;nucleus;other cell component	other molecular function	3248	HPGD	B4DTA4; B4DU74; B4DV57; D3DP43; E7EV11; hsa:3248; O00749; P15428; Q06F08; Q12998	2.70499e+07	1
Master Protein	Q8NGN5	Olfactory receptor 10G8 OS=Homo sapiens OX=9606 GN=OR10G8 PE=2 SV=1	69	28	117	28	311	34.5	8.87	signal transduction;other biological processes	plasma membrane;other membranes	other molecular function	219869	OR10G8	B2RNJ3; hsa:219869; Q6IEV2; Q8NGN5	2.08118e+08	1
Master Protein	Q9NYV9	Taste receptor type 2 member 13 OS=Homo sapiens OX=9606 GN=TAS2R13 PE=1 SV=1	81	40	119	40	303	35.1	9.66	signal transduction;other biological processes	plasma membrane;other membranes	other molecular function	50838	TAS2R13	hsa:50838; Q4G0I5; Q502V8; Q645X2; Q9NYV9	8.74615e+07	1
Master Protein	P60508	Syncytin-2 OS=Homo sapiens OX=9606 GN=ERVFRD-1 PE=1 SV=1	38	28	143	28	538	59.5	8.85	other biological processes	plasma membrane;other membranes		405754	ERVFRD-1	hsa:405754; P60508	1.09194e+08	1
Master Protein	Q86VI4	Lysosomal-associated transmembrane protein 4B OS=Homo sapiens OX=9606 GN=LAPTM4B PE=1 SV=2	60	17	49	17	317	35.1	8.75	cell organization and biogenesis;transport;other biological processes	plasma membrane;other membranes;other cytoplasmic organelle;other cell component	other molecular function	55353	LAPTM4B	hsa:55353; Q3ZCV5; Q7L909; Q86VH8; Q86VI4; Q9H060	2.08483e+08	1
Master Protein	B8ZZ34	Protein shisa-8 OS=Homo sapiens OX=9606 GN=SHISA8 PE=3 SV=3	29	18	50	18	397	42	10.55	other biological processes	plasma membrane;other membranes;other cell component		440829	SHISA8	A0A087WXQ4; B8ZZ34; hsa:440829	1.40401e+07	1
Master Protein	A6NM76	Olfactory receptor 6C76 OS=Homo sapiens OX=9606 GN=OR6C76 PE=3 SV=1	42	20	91	19	312	35.1	8.78	signal transduction;other biological processes	plasma membrane;other membranes	other molecular function	390326	OR6C76	A6NM76; hsa:390326	2.86584e+07	1
Master Protein	Q9BUL8	Programmed cell death protein 10 OS=Homo sapiens OX=9606 GN=PDCD10 PE=1 SV=1	34	6	19	6	212	24.7	8.19	cell organization and biogenesis;stress response;developmental processes;signal transduction;other biological processes	plasma membrane;other membranes;cytosol;ER/Golgi;other cell component	other molecular function	11235	PDCD10	A8K515; D3DNN5; hsa:11235; O14811; Q9BUL8	1.06769e+06	1
Master Protein	P29466	Caspase-1 OS=Homo sapiens OX=9606 GN=CASP1 PE=1 SV=1	42	13	30	13	404	45.1	5.91	protein metabolism;other metabolic processes;stress response;signal transduction;other biological processes	non-structural extracellular;plasma membrane;other membranes;cytosol;cytoskeleton;nucleus;other cell component	enzyme regulator activity;other molecular function	834	CASP1	B5MDZ1; hsa:834; P29466; Q53EY6; Q6DMQ1; Q6GSS3; Q6PI75; Q9UCN3	8.5864e+06	1

## Sheet: Table S7
Table S7. CRC N-glycoproteome analysed in FFPE tumour tissues
Master	Accession	Description	Coverage [%]	# Peptides	# PSMs	# Unique Peptides	# AAs	MW [kDa]	calc. pI	Biological Process	Cellular Component	Molecular Function	Entrez Gene ID	Gene Symbol	Gene ID	Abundance: F1: Sample	# Protein Groups
Master Protein	A0AVI2	Fer-1-like protein 5 OS=Homo sapiens OX=9606 GN=FER1L5 PE=2 SV=3	51	160	669	160	2057	237.8	8.05	cell organization and biogenesis;stress response;transport;other biological processes	plasma membrane;other membranes;other cell component	other molecular function	90342	FER1L5	A0A096LNV2; A0AVI2; hsa:90342; Q17RH2; Q6ZU24	9.35927e+08	1
Master Protein	O60494	Cubilin OS=Homo sapiens OX=9606 GN=CUBN PE=1 SV=5	70	347	1471	347	3623	398.5	5.35	other metabolic processes;transport;other biological processes	non-structural extracellular;plasma membrane;other membranes;cytosol;ER/Golgi;other cytoplasmic organelle;other cell component	other molecular function	8029	CUBN	B0YIZ4; hsa:8029; O60494; Q5VTA6; Q96RU9	1.40284e+09	1
Master Protein	Q96JI7	Spatacsin OS=Homo sapiens OX=9606 GN=SPG11 PE=1 SV=3	44	153	702	153	2443	278.7	5.97	cell-cell signaling;cell organization and biogenesis;other metabolic processes;transport;developmental processes;other biological processes	plasma membrane;other membranes;cytosol;nucleus;other cell component	other molecular function	80208	SPG11	A8KAX9; B9EK60; F5H3N6; hsa:80208; Q4VC11; Q58G86; Q69YG6; Q6NW01; Q8N270; Q8TBU9; Q96JI7; Q9H734	8.96307e+08	1
Master Protein	P14410	Sucrase-isomaltase, intestinal OS=Homo sapiens OX=9606 GN=SI PE=1 SV=6	67	219	1340	219	1827	209.3	5.64	other metabolic processes;other biological processes	plasma membrane;other membranes;ER/Golgi;other cell component	other molecular function	6476	SI	A2RUC3; hsa:6476; P14410; Q1JQ80; Q1RMC2	3.48835e+09	1
Master Protein	Q7Z408	CUB and sushi domain-containing protein 2 OS=Homo sapiens OX=9606 GN=CSMD2 PE=1 SV=2	66	282	1741	282	3487	379.8	6.09		plasma membrane;other membranes		114784	CSMD2	B1AM50; E7EUA6; hsa:114784; Q53TY4; Q5VT59; Q7Z408; Q8N963; Q96Q03; Q9H4V7; Q9H4V8; Q9H4V9; Q9H4W0; Q9H4W1; Q9H4W2; Q9H4W3; Q9H4W4; Q9HCY5; Q9HCY6; Q9HCY7	2.40436e+09	1
Master Protein	Q96RW7	Hemicentin-1 OS=Homo sapiens OX=9606 GN=HMCN1 PE=1 SV=2	31	176	1328	176	5635	613	6.49	cell adhesion;cell cycle OR cell proliferation;cell organization and biogenesis;other biological processes	extracellular matrix;plasma membrane;other membranes;other cell component	other molecular function	83872	HMCN1	A6NGE3; hsa:83872; Q5TYR7; Q96DN3; Q96DN8; Q96RW7; Q96SC3	8.21127e+09	1
Master Protein	Q8IZT6	Abnormal spindle-like microcephaly-associated protein OS=Homo sapiens OX=9606 GN=ASPM PE=1 SV=2	40	163	645	163	3477	409.5	10.45	cell cycle OR cell proliferation;cell organization and biogenesis;developmental processes;other biological processes	plasma membrane;other membranes;cytoskeleton;nucleus;other cell component	other molecular function	259266	ASPM	hsa:259266; Q4G1H1; Q5VYL3; Q86UX4; Q8IUL2; Q8IZJ7; Q8IZJ8; Q8IZJ9; Q8IZT6; Q8N4D1; Q9NVS1; Q9NVT6	3.55366e+09	1
Master Protein	P35499	Sodium channel protein type 4 subunit alpha OS=Homo sapiens OX=9606 GN=SCN4A PE=1 SV=4	59	167	902	167	1836	207.9	5.1	transport;other biological processes	plasma membrane;other membranes;other cell component	transporter activity	6329	SCN4A	hsa:6329; P35499; Q15478; Q16447; Q7Z6B1	9.58166e+08	1
Master Protein	Q9H5I5	Piezo-type mechanosensitive ion channel component 2 OS=Homo sapiens OX=9606 GN=PIEZO2 PE=1 SV=2	61	246	1305	246	2752	317.9	6.15	transport;other biological processes	plasma membrane;other membranes	transporter activity	63895	PIEZO2	B7Z812; hsa:63895; M4GPJ9; Q6ZS91; Q8N787; Q8NAR6; Q9H5I5; Q9H5R4	1.89796e+09	1
Master Protein	Q8IZQ1	WD repeat and FYVE domain-containing protein 3 OS=Homo sapiens OX=9606 GN=WDFY3 PE=1 SV=2	44	195	1022	195	3526	395	6.76	other metabolic processes	plasma membrane;other membranes;cytosol;nucleus;other cytoplasmic organelle;other cell component	other molecular function	23001	WDFY3	hsa:23001; Q4W5K5; Q6P0Q5; Q8IZQ1; Q8N1T2; Q8NAV6; Q96BS7; Q96D33; Q96N85; Q9Y2J7	2.42466e+09	1
Master Protein	P21817	Ryanodine receptor 1 OS=Homo sapiens OX=9606 GN=RYR1 PE=1 SV=3	42	260	1209	260	5038	564.8	5.3	cell organization and biogenesis;stress response;transport;developmental processes;signal transduction;other biological processes	plasma membrane;other membranes;cytosol;cytoskeleton;ER/Golgi;other cell component	transporter activity;other molecular function	6261	RYR1	hsa:6261; P21817; Q16314; Q16368; Q9NPK1; Q9P1U4	7.94977e+08	1
Master Protein	Q5KSL6	Diacylglycerol kinase kappa OS=Homo sapiens OX=9606 GN=DGKK PE=1 SV=1	42	63	316	63	1271	141.7	5.53	other metabolic processes;stress response;signal transduction	plasma membrane;other membranes	kinase activity;other molecular function	139189	DGKK	B2RP91; hsa:139189; Q5KSL6	2.76371e+08	1
Master Protein	O75443	Alpha-tectorin OS=Homo sapiens OX=9606 GN=TECTA PE=1 SV=3	72	205	924	205	2155	239.4	5.4	cell adhesion;other biological processes	non-structural extracellular;extracellular matrix;plasma membrane;other membranes	extracellular structural activity	7007	TECTA	hsa:7007; O75443	5.68179e+08	1
Master Protein	Q8NCM2	Potassium voltage-gated channel subfamily H member 5 OS=Homo sapiens OX=9606 GN=KCNH5 PE=1 SV=3	45	69	382	62	988	111.8	7.58	transport;other biological processes	plasma membrane;other membranes;other cell component	transporter activity;other molecular function	27133	KCNH5	C9JP98; hsa:27133; Q8NCM2	4.52849e+08	1
Master Protein	Q8NCM8	Cytoplasmic dynein 2 heavy chain 1 OS=Homo sapiens OX=9606 GN=DYNC2H1 PE=1 SV=4	45	252	1196	252	4307	492.3	6.54	cell organization and biogenesis;protein metabolism;other metabolic processes;transport;developmental processes;other biological processes	plasma membrane;other membranes;cytoskeleton;ER/Golgi;other cell component	cytoskeletal activity;other molecular function	79659	DYNC2H1	hsa:79659; O00432; Q16693; Q3C1U8; Q4AC93; Q6ZMX7; Q6ZUM6; Q7Z363; Q8N977; Q8NCM8; Q92815; Q9HAE4	1.65205e+09	1
Master Protein	Q5HYA8	Meckelin OS=Homo sapiens OX=9606 GN=TMEM67 PE=1 SV=2	65	96	760	96	995	111.7	6.77	cell organization and biogenesis;protein metabolism;other metabolic processes;stress response;other biological processes	plasma membrane;other membranes;cytoskeleton;ER/Golgi;other cell component	cytoskeletal activity;other molecular function	91147	TMEM67	B3KRU5; B3KT47; G5E9H2; Q3ZCX3; Q5HYA8; Q7Z5T8; Q8IZ06	5.13729e+08	1
Master Protein	Q49SQ1	Probable G-protein coupled receptor 33 OS=Homo sapiens OX=9606 GN=GPR33 PE=2 SV=1	74	45	522	44	333	38.2	9.51	stress response;signal transduction;other biological processes	plasma membrane;other membranes	other molecular function	2856	GPR33	hsa:2856; Q49SQ1	4.57886e+09	1
Master Protein	Q05469	Hormone-sensitive lipase OS=Homo sapiens OX=9606 GN=LIPE PE=1 SV=4	27	40	392	40	1076	116.5	6.7	protein metabolism;other metabolic processes	plasma membrane;other membranes;cytosol;other cell component	other molecular function	3991	LIPE	hsa:3991; Q05469; Q3LRT2; Q6NSL7	1.04277e+09	1
Master Protein	P48058	Glutamate receptor 4 OS=Homo sapiens OX=9606 GN=GRIA4 PE=1 SV=2	55	75	387	72	902	100.8	8.1	transport;signal transduction;other biological processes	plasma membrane;other membranes;other cell component	transporter activity;other molecular function	2893	GRIA4	hsa:2893; P48058; Q86XE8	4.24557e+08	1
Master Protein	Q8IZF6	Adhesion G-protein coupled receptor G4 OS=Homo sapiens OX=9606 GN=ADGRG4 PE=2 SV=2	37	141	825	141	3080	333.2	6.21	signal transduction	plasma membrane;other membranes	other molecular function	139378	ADGRG4	A2A2J1; A2A2J2; hsa:139378; Q5EGP2; Q86SM6; Q8IZF6	1.27499e+09	1
Master Protein	Q96KP1	Exocyst complex component 2 OS=Homo sapiens OX=9606 GN=EXOC2 PE=1 SV=1	34	45	196	45	924	104	6.9	cell cycle OR cell proliferation;cell organization and biogenesis;transport;other biological processes	plasma membrane;other membranes;cytosol;other cell component	other molecular function	55770	EXOC2	B2RBE6; hsa:55770; Q5JPC8; Q96AN6; Q96KP1; Q9NUZ8; Q9UJM7	1.34724e+08	1
Master Protein	Q16827	Receptor-type tyrosine-protein phosphatase O OS=Homo sapiens OX=9606 GN=PTPRO PE=1 SV=2	62	120	674	120	1216	138.3	6.01	cell organization and biogenesis;protein metabolism;other metabolic processes;developmental processes;other biological processes	plasma membrane;other membranes;other cell component	other molecular function	5800	PTPRO	A0AV39; hsa:5800; Q13101; Q16827; Q8IYG3; Q9UBF0; Q9UBT5	1.14618e+09	1
Master Protein	O95259	Potassium voltage-gated channel subfamily H member 1 OS=Homo sapiens OX=9606 GN=KCNH1 PE=1 SV=1	49	79	365	72	989	111.4	7.58	transport;signal transduction;other biological processes	plasma membrane;other membranes;nucleus;other cytoplasmic organelle;other cell component	transporter activity;other molecular function	3756	KCNH1	B1AQ26; hsa:3756; O76035; O95259; Q14CL3	1.07203e+09	1
Master Protein	P12319	High affinity immunoglobulin epsilon receptor subunit alpha OS=Homo sapiens OX=9606 GN=FCER1A PE=1 SV=1	86	34	126	34	257	29.6	6.68	signal transduction;other biological processes	plasma membrane;other membranes;other cell component	other molecular function	2205	FCER1A	hsa:2205; P12319	8.59323e+07	1
Master Protein	Q9UKQ2	Disintegrin and metalloproteinase domain-containing protein 28 OS=Homo sapiens OX=9606 GN=ADAM28 PE=1 SV=3	48	52	209	52	775	87.1	6.95	protein metabolism;other biological processes	non-structural extracellular;plasma membrane;other membranes;mitochondrion	other molecular function	10863	ADAM28	B2RMV5; hsa:10863; Q9UKQ2; Q9Y339; Q9Y3S0	9.70995e+07	1
Master Protein	P25092	Heat-stable enterotoxin receptor OS=Homo sapiens OX=9606 GN=GUCY2C PE=1 SV=2	70	104	383	104	1073	123.3	7.17	protein metabolism;other metabolic processes;signal transduction;other biological processes	plasma membrane;other membranes;ER/Golgi	kinase activity;other molecular function	2984	GUCY2C	B2RMY6; hsa:2984; P25092	6.97484e+08	1
Master Protein	Q9HBX9	Relaxin receptor 1 OS=Homo sapiens OX=9606 GN=RXFP1 PE=1 SV=2	59	65	341	64	757	86.9	8.06	cell organization and biogenesis;developmental processes;signal transduction;other biological processes	plasma membrane;other membranes	other molecular function	59350	RXFP1	B4DHD1; B4DTV2; hsa:59350; Q2M215; Q3KU24; Q3KU25; Q3KU26; Q9HBX9	8.29086e+08	1
Master Protein	Q7Z6G8	Ankyrin repeat and sterile alpha motif domain-containing protein 1B OS=Homo sapiens OX=9606 GN=ANKS1B PE=1 SV=2	29	39	210	39	1248	138	6.37	signal transduction;other biological processes	plasma membrane;other membranes;cytosol;cytoskeleton;nucleus;other cell component	signal transduction activity or receptor binding	56899	ANKS1B	A5PKY5; A7E259; A8K153; A8MSN4; B4DFP6; B4DH98; F8VPM3; F8VZR9; F8WC27; hsa:56899; Q5XLJ0; Q6IVB5; Q6NUS4; Q7Z6G6; Q7Z6G7; Q7Z6G8; Q8TAP3; Q9NRX7; Q9Y5K9	5.2013e+07	1
Master Protein	P98088	Mucin-5AC OS=Homo sapiens OX=9606 GN=MUC5AC PE=1 SV=4	24	139	505	139	5654	585.2	7.02	signal transduction	non-structural extracellular;extracellular matrix;plasma membrane;other membranes;ER/Golgi;other cell component	extracellular structural activity	4586	MUC5AC	A0A096LPK4; hsa:4586; O60460; O76065; P98088; Q13792; Q14425; Q658Q1; Q7M4S5; Q8N4M9; Q8WWQ3; Q8WWQ4; Q8WWQ5	4.37449e+08	1
Master Protein	P40189	Interleukin-6 receptor subunit beta OS=Homo sapiens OX=9606 GN=IL6ST PE=1 SV=2	67	81	338	81	918	103.5	5.95	other metabolic processes;developmental processes;signal transduction;other biological processes	non-structural extracellular;plasma membrane;other membranes;other cell component	signal transduction activity or receptor binding;other molecular function	3572	IL6ST	A0N0L4; hsa:3572; P40189; Q5FC04; Q9UQ41	4.01722e+08	1
Master Protein	Q9UIW2	Plexin-A1 OS=Homo sapiens OX=9606 GN=PLXNA1 PE=1 SV=3	44	91	444	79	1896	210.9	6.92	cell organization and biogenesis;developmental processes;signal transduction;other biological processes	plasma membrane;other membranes;cytosol;nucleus;other cell component	other molecular function	5361	PLXNA1	hsa:5361; Q9UIW2	4.53057e+08	1
Master Protein	Q9BVK8	Transmembrane protein 147 OS=Homo sapiens OX=9606 GN=TMEM147 PE=1 SV=1	81	34	278	34	224	25.2	7.71		plasma membrane;other membranes;ER/Golgi;other cell component	translation activity	10430	TMEM147	A8MWW0; hsa:10430; O75790; Q9BVK8	2.59101e+08	1
Master Protein	Q8IUN9	C-type lectin domain family 10 member A OS=Homo sapiens OX=9606 GN=CLEC10A PE=1 SV=1	51	31	171	31	316	35.4	6.05	stress response;transport;other biological processes	plasma membrane;other membranes	other molecular function	10462	CLEC10A	A8K8J8; hsa:10462; Q14538; Q6PIW3; Q8IUN9	1.39008e+08	1
Master Protein	Q6P1J6	Phospholipase B1, membrane-associated OS=Homo sapiens OX=9606 GN=PLB1 PE=1 SV=3	53	97	455	97	1458	163	5.88	other metabolic processes;other biological processes	plasma membrane;other membranes	other molecular function	151056	PLB1	A8KAX2; hsa:151056; Q53S03; Q6P1J6; Q8IUP7; Q96DP9	3.34159e+08	1
Master Protein	Q8WXI7	Mucin-16 OS=Homo sapiens OX=9606 GN=MUC16 PE=1 SV=3	21	239	1123	239	14507	1518.2	5.26	cell adhesion	plasma membrane;other membranes;ER/Golgi		94025	MUC16	B5ME49; hsa:94025; Q6ZQW5; Q8WXI7; Q96RK2	1.28439e+09	1
Master Protein	Q9NY15	Stabilin-1 OS=Homo sapiens OX=9606 GN=STAB1 PE=1 SV=3	28	86	377	86	2570	275.3	6.49	cell adhesion;cell-cell signaling;stress response;transport;other biological processes	plasma membrane;other membranes	other molecular function	23166	STAB1	A7E297; hsa:23166; Q8IUH0; Q8IUH1; Q93072; Q9NY15	3.17733e+08	1
Master Protein	P29074	Tyrosine-protein phosphatase non-receptor type 4 OS=Homo sapiens OX=9606 GN=PTPN4 PE=1 SV=1	50	64	442	64	926	105.8	7.44	protein metabolism;other metabolic processes	plasma membrane;other membranes;cytosol;cytoskeleton;nucleus;other cell component	signal transduction activity or receptor binding;cytoskeletal activity;other molecular function	5775	PTPN4	B2RBV8; hsa:5775; P29074; Q9UDA7	1.36309e+09	1
Master Protein	Q9BZC7	ATP-binding cassette sub-family A member 2 OS=Homo sapiens OX=9606 GN=ABCA2 PE=1 SV=4	49	161	806	161	2435	269.7	6.81	cell organization and biogenesis;other metabolic processes;transport;developmental processes;other biological processes	plasma membrane;other membranes;cytoskeleton;other cytoplasmic organelle;other cell component	transporter activity;enzyme regulator activity;other molecular function	20	ABCA2	A6NED5; hsa:20; Q5SPY5; Q5W9G5; Q76MW7; Q9BZC7; Q9HC28	7.26489e+08	1
Master Protein	Q92729	Receptor-type tyrosine-protein phosphatase U OS=Homo sapiens OX=9606 GN=PTPRU PE=1 SV=2	62	111	497	111	1446	162.3	6.92	cell adhesion;protein metabolism;other metabolic processes;signal transduction;other biological processes	plasma membrane;other membranes;other cell component	other molecular function	10076	PTPRU	A6H8L1; hsa:10076; O00197; P78399; Q59HA4; Q5SYU4; Q5SYU5; Q92729; Q92735; Q92850	1.5799e+08	1
Master Protein	P98161	Polycystin-1 OS=Homo sapiens OX=9606 GN=PKD1 PE=1 SV=3	37	205	693	205	4303	462.2	6.73	cell adhesion;cell-cell signaling;cell organization and biogenesis;protein metabolism;other metabolic processes;stress response;transport;developmental processes;signal transduction;other biological processes	non-structural extracellular;plasma membrane;other membranes;cytoskeleton;ER/Golgi;nucleus;other cell component	transporter activity;other molecular function	5310	PKD1	hsa:5310; P98161; Q15140; Q15141	9.08861e+08	1
Master Protein	O14746	Telomerase reverse transcriptase OS=Homo sapiens OX=9606 GN=TERT PE=1 SV=1	41	52	141	52	1132	126.9	10.52	cell organization and biogenesis;DNA metabolism;RNA metabolism OR transcription;other metabolic processes;stress response;other biological processes	plasma membrane;other membranes;cytosol;mitochondrion;nucleus;other cell component	nucleic acid binding activity;other molecular function	7015	TERT	hsa:7015; O14746; O14783; Q2XS35; Q8N6C3; Q8NG38; Q8NG46	3.33972e+08	1
Master Protein	Q8TD84	Down syndrome cell adhesion molecule-like protein 1 OS=Homo sapiens OX=9606 GN=DSCAML1 PE=1 SV=2	37	83	436	83	2053	224.3	8.16	cell adhesion;cell organization and biogenesis;developmental processes;other biological processes	plasma membrane;other membranes;other cell component	other molecular function	57453	DSCAML1	G3V1B5; hsa:57453; Q76MU9; Q8IZY3; Q8IZY4; Q8TD84; Q8WXU7; Q9ULT7	4.86428e+08	1
Master Protein	P08069	Insulin-like growth factor 1 receptor OS=Homo sapiens OX=9606 GN=IGF1R PE=1 SV=1	54	99	374	92	1367	154.7	5.8	cell organization and biogenesis;protein metabolism;other metabolic processes;stress response;transport;developmental processes;signal transduction;other biological processes	plasma membrane;other membranes;nucleus;other cell component	signal transduction activity or receptor binding;transporter activity;kinase activity;other molecular function	3480	IGF1R	B1B5Y2; hsa:3480; P08069; Q14CV2; Q9UCC0	2.746e+08	1
Master Protein	P46531	Neurogenic locus notch homolog protein 1 OS=Homo sapiens OX=9606 GN=NOTCH1 PE=1 SV=4	29	63	303	61	2555	272.3	5.12	cell cycle OR cell proliferation;cell organization and biogenesis;protein metabolism;RNA metabolism OR transcription;other metabolic processes;stress response;transport;developmental processes;signal transduction;other biological processes	non-structural extracellular;plasma membrane;other membranes;cytosol;ER/Golgi;nucleus;other cell component	signal transduction activity or receptor binding;enzyme regulator activity;nucleic acid binding activity;other molecular function	4851	NOTCH1	hsa:4851; P46531; Q59ED8; Q5SXM3	3.98032e+08	1
Master Protein	Q9NYQ8	Protocadherin Fat 2 OS=Homo sapiens OX=9606 GN=FAT2 PE=1 SV=2	43	224	844	224	4349	479	5.16	cell adhesion;other biological processes	plasma membrane;other membranes;ER/Golgi;other cell component	other molecular function	2196	FAT2	hsa:2196; O75091; Q9NSR7; Q9NYQ8	8.97387e+08	1
Master Protein	P35125	Ubiquitin carboxyl-terminal hydrolase 6 OS=Homo sapiens OX=9606 GN=USP6 PE=1 SV=2	53	84	426	84	1406	158.6	7.71	protein metabolism;other metabolic processes;other biological processes	plasma membrane;other membranes;other cytoplasmic organelle;other cell component	enzyme regulator activity;nucleic acid binding activity;other molecular function	9098	USP6	hsa:9098; P35125; Q15634; Q86WP6; Q8IWT4	8.09919e+08	1
Master Protein	P51170	Amiloride-sensitive sodium channel subunit gamma OS=Homo sapiens OX=9606 GN=SCNN1G PE=1 SV=4	73	71	350	71	649	74.2	7.5	transport;other biological processes	non-structural extracellular;plasma membrane;other membranes;nucleus	transporter activity;other molecular function	6340	SCNN1G	hsa:6340; P51170; P78437; Q6PCC2; Q93023; Q93024; Q93025; Q93026; Q93027; Q96TD2	4.10276e+08	1
Master Protein	O94823	Probable phospholipid-transporting ATPase VB OS=Homo sapiens OX=9606 GN=ATP10B PE=2 SV=2	47	100	438	100	1461	165.3	6.89	cell organization and biogenesis;transport	plasma membrane;other membranes;ER/Golgi;other cytoplasmic organelle;other cell component	transporter activity;other molecular function	23120	ATP10B	hsa:23120; O94823; Q9H725	2.63686e+08	1
Master Protein	O75165	DnaJ homolog subfamily C member 13 OS=Homo sapiens OX=9606 GN=DNAJC13 PE=1 SV=5	53	153	597	153	2243	254.3	6.74	cell organization and biogenesis;transport;other biological processes	plasma membrane;other membranes;cytosol;other cytoplasmic organelle;other cell component		23317	DNAJC13	hsa:23317; O75165; Q3L0T1; Q6PI82; Q6UJ77; Q6ZSW1; Q6ZUT5; Q86XG3; Q96DC1; Q9BWK9	6.42767e+08	1
Master Protein	Q13614	Myotubularin-related protein 2 OS=Homo sapiens OX=9606 GN=MTMR2 PE=1 SV=4	52	48	151	48	643	73.3	7.4	cell organization and biogenesis;protein metabolism;other metabolic processes;developmental processes;other biological processes	plasma membrane;other membranes;cytosol;ER/Golgi;nucleus;other cytoplasmic organelle;other cell component	other molecular function	8898	MTMR2	A6NN98; hsa:8898; Q13614; Q9UPS9	2.75272e+08	1
Master Protein	P56199	Integrin alpha-1 OS=Homo sapiens OX=9606 GN=ITGA1 PE=1 SV=2	50	55	243	55	1179	130.8	6.29	cell adhesion;cell organization and biogenesis;developmental processes;signal transduction;other biological processes	plasma membrane;other membranes;other cell component	signal transduction activity or receptor binding;other molecular function	3672	ITGA1	B2RNU0; hsa:3672; P56199	9.21392e+07	1
Master Protein	Q93033	Immunoglobulin superfamily member 2 OS=Homo sapiens OX=9606 GN=CD101 PE=1 SV=2	48	55	224	55	1021	115	6.96	signal transduction;other biological processes	plasma membrane;other membranes	other molecular function	9398	CD101	hsa:9398; Q15856; Q93033	3.50494e+08	1
Master Protein	P51805	Plexin-A3 OS=Homo sapiens OX=9606 GN=PLXNA3 PE=1 SV=2	34	71	327	59	1871	207.6	7.31							1.27798e+08	1
Master Protein	Q9H2X9	Solute carrier family 12 member 5 OS=Homo sapiens OX=9606 GN=SLC12A5 PE=1 SV=3	44	64	1175	64	1139	126.1	6.73	cell-cell signaling;cell organization and biogenesis;stress response;transport;developmental processes;other biological processes	plasma membrane;other membranes;other cell component	transporter activity;other molecular function	57468	SLC12A5	A2RTX2; hsa:57468; Q5VZ41; Q9H2X9; Q9H4Z0; Q9ULP4	9.47777e+09	1
Master Protein	O94886	CSC1-like protein 1 OS=Homo sapiens OX=9606 GN=TMEM63A PE=1 SV=3	77	79	373	79	807	92.1	7.27	transport	plasma membrane;other membranes;cytoskeleton;other cytoplasmic organelle;other cell component	transporter activity;nucleic acid binding activity	9725	TMEM63A	hsa:9725; O94886; Q53GI7; Q5TE96; Q8N2U2	8.30183e+08	1
Master Protein	O43739	Cytohesin-3 OS=Homo sapiens OX=9606 GN=CYTH3 PE=1 SV=2	41	27	153	19	400	46.3	5.47	transport;other biological processes	plasma membrane;other membranes;cytosol;ER/Golgi;nucleus;other cell component	enzyme regulator activity;other molecular function	9265	CYTH3	A4D2N8; hsa:9265; O43739	4.44909e+08	1
Master Protein	Q7Z402	Transmembrane channel-like protein 7 OS=Homo sapiens OX=9606 GN=TMC7 PE=1 SV=1	72	73	476	73	723	83.4	8.43	transport	other membranes	transporter activity	79905	TMC7	E7ERB6; hsa:79905; Q5H9Q8; Q7Z402; Q7Z5M4; Q86WX0; Q9H766	4.17515e+08	1
Master Protein	P42702	Leukemia inhibitory factor receptor OS=Homo sapiens OX=9606 GN=LIFR PE=1 SV=1	48	63	293	63	1097	123.7	5.72	signal transduction;other biological processes	plasma membrane;other membranes;other cell component	signal transduction activity or receptor binding;other molecular function	3977	LIFR	hsa:3977; P42702; Q6LCD9	2.99842e+08	1
Master Protein	A0A0A6YYC5	T cell receptor alpha variable 14/delta variable 4 OS=Homo sapiens OX=9606 GN=TRAV14DV4 PE=3 SV=5	83	13	100	13	116	12.9	5.36	other biological processes	non-structural extracellular;plasma membrane;other membranes			TRAV14DV4	A0A0A6YYC5	8.21938e+07	1
Master Protein	O00443	Phosphatidylinositol 4-phosphate 3-kinase C2 domain-containing subunit alpha OS=Homo sapiens OX=9606 GN=PIK3C2A PE=1 SV=2	39	87	309	86	1686	190.6	8.02	cell organization and biogenesis;other metabolic processes;transport;signal transduction;other biological processes	plasma membrane;other membranes;cytosol;ER/Golgi;nucleus;other cell component	kinase activity;other molecular function	5286	PIK3C2A	B0LPH2; B4E2G4; hsa:5286; O00443; Q14CQ9	8.78789e+08	1
Master Protein	P61077	Ubiquitin-conjugating enzyme E2 D3 OS=Homo sapiens OX=9606 GN=UBE2D3 PE=1 SV=1	56	13	79	13	147	16.7	7.8	protein metabolism;DNA metabolism;other metabolic processes;stress response;other biological processes	plasma membrane;other membranes;cytosol;nucleus;other cytoplasmic organelle	other molecular function	7323	UBE2D3	A6NJ93; A6NJB1; A6NM99; hsa:7323; P47986; P61077; Q6IB88; Q6NXS4; Q8N924	1.55389e+07	1
Master Protein	P01893	Putative HLA class I histocompatibility antigen, alpha chain H OS=Homo sapiens OX=9606 GN=HLA-H PE=5 SV=3	56	30	134	29	362	40.9	6.3	other biological processes	non-structural extracellular;plasma membrane;other membranes;ER/Golgi;other cytoplasmic organelle;other cell component	other molecular function		HLA-H	P01893	1.91721e+08	1
Master Protein	P05186	Alkaline phosphatase, tissue-nonspecific isozyme OS=Homo sapiens OX=9606 GN=ALPL PE=1 SV=4	45	22	120	22	524	57.3	6.67	other metabolic processes;developmental processes;other biological processes	non-structural extracellular;extracellular matrix;plasma membrane;other membranes;mitochondrion	other molecular function	249	ALPL	A1A4E7; B2RMP8; B7Z387; B7Z4Y6; hsa:249; O75090; P05186; Q2TAI7; Q59EJ7; Q5BKZ5; Q5VTG5; Q6NZI8; Q8WU32; Q9UBK0	1.10187e+08	1
Master Protein	P78357	Contactin-associated protein 1 OS=Homo sapiens OX=9606 GN=CNTNAP1 PE=1 SV=1	65	124	477	124	1384	156.2	7.05	cell adhesion;cell organization and biogenesis;developmental processes;signal transduction;other biological processes	plasma membrane;other membranes;other cell component	other molecular function	8506	CNTNAP1	hsa:8506; P78357	5.56493e+08	1
Master Protein	P35367	Histamine H1 receptor OS=Homo sapiens OX=9606 GN=HRH1 PE=1 SV=1	59	51	216	51	487	55.7	9.22	cell-cell signaling;stress response;signal transduction;other biological processes	plasma membrane;other membranes;cytosol;other cell component	other molecular function	3269	HRH1	A8K047; hsa:3269; P35367; Q6P9E5	1.09247e+08	1
Master Protein	O14522	Receptor-type tyrosine-protein phosphatase T OS=Homo sapiens OX=9606 GN=PTPRT PE=1 SV=6	52	93	347	91	1441	162	6.89	cell adhesion;protein metabolism;other metabolic processes;signal transduction;other biological processes	plasma membrane;other membranes;other cell component	cytoskeletal activity;other molecular function	11122	PTPRT	A8E4R6; hsa:11122; O14522; O43655; O75664; Q5W0X9; Q5W0Y1; Q9BR24; Q9BR28; Q9H0Y8; Q9NTL1; Q9NU72; Q9UBD2; Q9UJL7	1.13228e+08	1
Master Protein	Q13797	Integrin alpha-9 OS=Homo sapiens OX=9606 GN=ITGA9 PE=1 SV=2	61	78	256	78	1035	114.4	6.14	cell adhesion;signal transduction;other biological processes	plasma membrane;other membranes	signal transduction activity or receptor binding;other molecular function	3680	ITGA9	hsa:3680; Q13797; Q14638	1.29898e+08	1
Master Protein	P06213	Insulin receptor OS=Homo sapiens OX=9606 GN=INSR PE=1 SV=4	47	91	523	84	1382	156.2	6.2	cell organization and biogenesis;protein metabolism;other metabolic processes;transport;developmental processes;signal transduction;other biological processes	plasma membrane;other membranes;other cytoplasmic organelle;other cell component	signal transduction activity or receptor binding;enzyme regulator activity;kinase activity;other molecular function	3643	INSR	hsa:3643; P06213; Q17RW0; Q59H98; Q9UCB7; Q9UCB8; Q9UCB9	8.35742e+08	1
Master Protein	O14786	Neuropilin-1 OS=Homo sapiens OX=9606 GN=NRP1 PE=1 SV=3	56	75	434	75	923	103.1	5.88	cell adhesion;cell-cell signaling;cell organization and biogenesis;protein metabolism;other metabolic processes;stress response;transport;developmental processes;signal transduction;other biological processes	plasma membrane;other membranes;cytosol;cytoskeleton;mitochondrion;other cytoplasmic organelle;other cell component	enzyme regulator activity;kinase activity;other molecular function	8829	NRP1	B0LPG9; hsa:8829; O14786; O60461; Q5T7F1; Q5T7F2; Q5T7F3; Q86T59; Q96I90; Q96IH5	4.14596e+08	1
Master Protein	Q5SZK8	FRAS1-related extracellular matrix protein 2 OS=Homo sapiens OX=9606 GN=FREM2 PE=1 SV=2	41	159	851	159	3169	350.9	5.03							9.19967e+08	1
Master Protein	Q9H2K8	Serine/threonine-protein kinase TAO3 OS=Homo sapiens OX=9606 GN=TAOK3 PE=1 SV=2	31	36	156	36	898	105.3	7.3	cell cycle OR cell proliferation;cell organization and biogenesis;protein metabolism;DNA metabolism;other metabolic processes;stress response;developmental processes;signal transduction;other biological processes	plasma membrane;other membranes;other cell component	enzyme regulator activity;kinase activity;other molecular function	51347	TAOK3	hsa:51347; Q658N1; Q8IUM4; Q9H2K8; Q9HC79; Q9NZM9; Q9UHG7	4.15637e+07	1
Master Protein	Q8TDX9	Polycystic kidney disease protein 1-like 1 OS=Homo sapiens OX=9606 GN=PKD1L1 PE=1 SV=1	52	189	673	189	2849	315.2	7.06	cell adhesion;transport;developmental processes;other biological processes	plasma membrane;other membranes;other cell component	transporter activity	168507	PKD1L1	hsa:168507; Q6UWK1; Q8TDX9	3.27524e+08	1
Master Protein	Q8TEW0	Partitioning defective 3 homolog OS=Homo sapiens OX=9606 GN=PARD3 PE=1 SV=2	29	39	162	39	1356	151.3	7.68	cell adhesion;cell cycle OR cell proliferation;cell organization and biogenesis;transport;developmental processes;signal transduction;other biological processes	plasma membrane;other membranes;cytosol;cytoskeleton;other cell component	other molecular function	56288	PARD3	F5H5T0; hsa:56288; Q5T2U1; Q5VUA2; Q5VUA3; Q5VWV0; Q5VWV1; Q5VWV3; Q5VWV4; Q5VWV5; Q6IQ47; Q8TCZ9; Q8TEW0; Q8TEW1; Q8TEW2; Q8TEW3; Q96K28; Q96RM6; Q96RM7; Q9BY57; Q9BY58; Q9HC48; Q9NWL4; Q9NYE6	2.23859e+08	1
Master Protein	Q8NFM7	Interleukin-17 receptor D OS=Homo sapiens OX=9606 GN=IL17RD PE=1 SV=3	57	59	390	59	739	82.4	7.18	signal transduction;other biological processes	plasma membrane;other membranes;ER/Golgi;nucleus	other molecular function	54756	IL17RD	hsa:54756; Q2NKP7; Q58EZ7; Q6RVF4; Q6UWI5; Q8N113; Q8NFM7; Q8NFS0; Q9UFA0	2.7666e+09	1
Master Protein	P03951	Coagulation factor XI OS=Homo sapiens OX=9606 GN=F11 PE=1 SV=1	63	44	174	44	625	70.1	8.1	protein metabolism;other metabolic processes;stress response;other biological processes	non-structural extracellular;plasma membrane;other membranes;other cell component	other molecular function	2160	F11	D3DP64; hsa:2160; P03951; Q4W5C2; Q9Y495	7.05215e+07	1
Master Protein	P16581	E-selectin OS=Homo sapiens OX=9606 GN=SELE PE=1 SV=1	59	43	158	43	610	66.6	5.26	cell adhesion;stress response;signal transduction;other biological processes	non-structural extracellular;plasma membrane;other membranes;cytoskeleton;other cell component	other molecular function	6401	SELE	A2RRD6; hsa:6401; P16111; P16581	1.76921e+08	1
Master Protein	Q9NYW1	Taste receptor type 2 member 9 OS=Homo sapiens OX=9606 GN=TAS2R9 PE=1 SV=1	64	28	99	27	312	35.6	9.8	signal transduction;other biological processes	plasma membrane;other membranes	other molecular function	50835	TAS2R9	hsa:50835; Q502V7; Q50KT0; Q50KT1; Q645W9; Q9NYW1	5.66541e+08	1
Master Protein	P14543	Nidogen-1 OS=Homo sapiens OX=9606 GN=NID1 PE=1 SV=3	55	64	362	64	1247	136.3	5.29	cell adhesion;cell organization and biogenesis;developmental processes;other biological processes	non-structural extracellular;extracellular matrix;plasma membrane;other membranes;other cell component	extracellular structural activity;other molecular function	4811	NID1	hsa:4811; P14543; Q14942; Q59FL2; Q5TAF2; Q5TAF3; Q86XD7	1.99833e+08	1
Master Protein	P15941	Mucin-1 OS=Homo sapiens OX=9606 GN=MUC1 PE=1 SV=3	14	22	111	22	1255	122	7.47	cell cycle OR cell proliferation;RNA metabolism OR transcription;stress response;signal transduction;other biological processes	non-structural extracellular;plasma membrane;other membranes;ER/Golgi;nucleus;other cell component	nucleic acid binding activity;other molecular function	4582	MUC1	A5YRV1; A6ZID9; A6ZIE0; B1AVQ8; B1AVR0; B6ECA1; E7ESE5; E7EUG9; hsa:4582; P13931; P15941; P15942; P17626; Q0VAP5; Q0VAP6; Q14128; Q14876; Q16437; Q16442; Q16615; Q6S4Y3; Q7Z547; Q7Z548; Q7Z550; Q7Z552; Q9BXA4; Q9UE75; Q9UE76; Q9UQL1; Q9Y4J2	1.03505e+08	1
Master Protein	Q9UN42	Protein ATP1B4 OS=Homo sapiens OX=9606 GN=ATP1B4 PE=1 SV=1	65	42	181	42	357	41.6	4.75	transport;other biological processes	plasma membrane;other membranes;nucleus	transporter activity	23439	ATP1B4	hsa:23439; Q17RR0; Q9UN41; Q9UN42	2.48709e+08	1
Master Protein	P23415	Glycine receptor subunit alpha-1 OS=Homo sapiens OX=9606 GN=GLRA1 PE=1 SV=2	58	42	241	42	457	52.6	8.79	cell-cell signaling;transport;signal transduction;other biological processes	plasma membrane;other membranes;other cell component	transporter activity;other molecular function	2741	GLRA1	B2R6T3; hsa:2741; P23415; Q14C77; Q6DJV9	5.06498e+08	1
Master Protein	Q9Y4C0	Neurexin-3 OS=Homo sapiens OX=9606 GN=NRXN3 PE=1 SV=4	48	99	522	99	1643	180.5	5.54	cell adhesion;cell organization and biogenesis;developmental processes;other biological processes	plasma membrane;other membranes	signal transduction activity or receptor binding;other molecular function	9369	NRXN3	A6NGR4; A7MD34; O95378; Q8IUE3; Q9NS47; Q9P1V3; Q9P1V6; Q9UIE2; Q9UIE3; Q9ULA5; Q9Y486; Q9Y4C0	6.04336e+08	1
Master Protein	Q9NRX5	Serine incorporator 1 OS=Homo sapiens OX=9606 GN=SERINC1 PE=1 SV=1	65	49	189	49	453	50.5	5.85	other metabolic processes;other biological processes	plasma membrane;other membranes;ER/Golgi	other molecular function	57515	SERINC1	B3KY69; E1P565; hsa:57515; O75655; Q7Z2F5; Q8TAG1; Q9NRX5; Q9NTH8; Q9ULG7	2.66321e+08	1
Master Protein	Q8NBJ9	SID1 transmembrane family member 2 OS=Homo sapiens OX=9606 GN=SIDT2 PE=1 SV=2	66	85	421	85	832	94.4	6.96	cell cycle OR cell proliferation;RNA metabolism OR transcription;other metabolic processes;transport;developmental processes;other biological processes	plasma membrane;other membranes;other cytoplasmic organelle	transporter activity;nucleic acid binding activity;other molecular function	51092	SIDT2	hsa:51092; Q8NBJ9; Q8NBY7; Q9Y357	8.37828e+08	1
Master Protein	O94956	Solute carrier organic anion transporter family member 2B1 OS=Homo sapiens OX=9606 GN=SLCO2B1 PE=1 SV=2	56	41	145	41	709	76.7	8.32	other metabolic processes;transport	plasma membrane;other membranes	transporter activity	11309	SLCO2B1	A8K2G9; B4DGA9; B4DTB0; E7ERN5; E9PPU8; hsa:11309; O94956; Q9H2Z0; Q9UFU1	2.81736e+08	1
Master Protein	A6BM72	Multiple epidermal growth factor-like domains protein 11 OS=Homo sapiens OX=9606 GN=MEGF11 PE=1 SV=3	45	54	215	54	1044	110.8	6.21	cell adhesion;developmental processes	plasma membrane;other membranes		84465	MEGF11	A6BM72; hsa:84465; Q17R86; Q6UXS5; Q8ND91; Q96KG6	2.33293e+08	1
Master Protein	P22455	Fibroblast growth factor receptor 4 OS=Homo sapiens OX=9606 GN=FGFR4 PE=1 SV=2	47	43	198	33	802	87.9	6.81	protein metabolism;other metabolic processes;signal transduction;other biological processes	non-structural extracellular;plasma membrane;other membranes;ER/Golgi;other cytoplasmic organelle;other cell component	kinase activity;other molecular function	2264	FGFR4	G3JVM2; G3JVM5; G3JVM7; G3JVM9; hsa:2264; O43785; P22455; Q14309; Q71TW8; Q8TDA0; Q96KE5	4.96995e+08	1
Master Protein	Q9UQ52	Contactin-6 OS=Homo sapiens OX=9606 GN=CNTN6 PE=1 SV=1	45	51	194	51	1028	113.9	6	cell adhesion;cell organization and biogenesis;developmental processes;signal transduction;other biological processes	plasma membrane;other membranes;other cell component	other molecular function	27255	CNTN6	hsa:27255; Q2KHM2; Q9UQ52	1.89231e+08	1
Master Protein	Q13490	Baculoviral IAP repeat-containing protein 2 OS=Homo sapiens OX=9606 GN=BIRC2 PE=1 SV=2	53	43	290	43	618	69.9	6.7	protein metabolism;RNA metabolism OR transcription;other metabolic processes;stress response;signal transduction;other biological processes	plasma membrane;other membranes;cytosol;nucleus;other cell component	enzyme regulator activity;other molecular function	329	BIRC2	B4E026; hsa:329; Q13490; Q16516; Q4TTG0	3.93922e+08	1
Master Protein	Q96JQ0	Protocadherin-16 OS=Homo sapiens OX=9606 GN=DCHS1 PE=1 SV=1	24	76	345	76	3298	346	4.94	cell adhesion;cell cycle OR cell proliferation;cell organization and biogenesis;developmental processes;signal transduction;other biological processes	plasma membrane;other membranes;other cell component	other molecular function	8642	DCHS1	hsa:8642; O15098; Q96JQ0	7.18915e+08	1
Master Protein	Q01974	Tyrosine-protein kinase transmembrane receptor ROR2 OS=Homo sapiens OX=9606 GN=ROR2 PE=1 SV=2	43	46	176	46	943	104.7	6.55	cell-cell signaling;protein metabolism;other metabolic processes;developmental processes;signal transduction;other biological processes	plasma membrane;other membranes;cytoskeleton;other cell component	kinase activity;other molecular function	4920	ROR2	hsa:4920; Q01974; Q59GF5; Q5SPI5; Q9HAY7; Q9HB61	1.05295e+08	1
Master Protein	Q8NGZ2	Olfactory receptor 14K1 OS=Homo sapiens OX=9606 GN=OR14K1 PE=3 SV=2	56	18	185	18	314	34.8	8.41	signal transduction;other biological processes	plasma membrane;other membranes	other molecular function		OR14K1	A8MPV5; Q6IF85; Q8NGZ2; Q96R53	3.39941e+08	1
Master Protein	O75882	Attractin OS=Homo sapiens OX=9606 GN=ATRN PE=1 SV=2	59	129	417	129	1429	158.4	7.31	cell adhesion;stress response;developmental processes;other biological processes	extracellular matrix;plasma membrane;other membranes;other cell component	other molecular function	8455	ATRN	A8KAE5; hsa:8455; O60295; O75882; O95414; Q3MIT3; Q5TDA2; Q5TDA4; Q5VYW3; Q9NTQ3; Q9NTQ4; Q9NU01; Q9NZ57; Q9NZ58; Q9UC75; Q9UDF5	5.91609e+08	1
Master Protein	P06756	Integrin alpha-V OS=Homo sapiens OX=9606 GN=ITGAV PE=1 SV=2	60	85	314	85	1048	116	5.68	cell adhesion;other metabolic processes;transport;developmental processes;signal transduction;other biological processes	plasma membrane;other membranes;cytosol;other cell component	signal transduction activity or receptor binding;transporter activity;other molecular function	3685	ITGAV	A0AV67; B0LPF4; B7Z883; B7ZLX0; D3DPG8; E7EWZ6; hsa:3685; P06756; Q53SK4; Q59EB7; Q6LD15	1.24774e+08	1
Master Protein	Q8TD43	Transient receptor potential cation channel subfamily M member 4 OS=Homo sapiens OX=9606 GN=TRPM4 PE=1 SV=1	46	78	442	78	1214	134.2	8.15	cell-cell signaling;cell organization and biogenesis;protein metabolism;other metabolic processes;transport;signal transduction;other biological processes	plasma membrane;other membranes;cytosol;ER/Golgi;nucleus;other cell component	transporter activity;other molecular function	54795	TRPM4	A2RU25; hsa:54795; Q7Z5D9; Q8TD43; Q96L84; Q9NXV1	9.96113e+08	1
Master Protein	Q7RTX1	Taste receptor type 1 member 1 OS=Homo sapiens OX=9606 GN=TAS1R1 PE=2 SV=1	67	71	369	71	841	93	7.97	signal transduction;other biological processes	plasma membrane;other membranes	other molecular function	80835	TAS1R1	B2RMX0; hsa:80835; Q5SY22; Q5SY24; Q7RTX1; Q8NGZ7; Q8TDJ7; Q8TDJ8; Q8TDJ9; Q8TDK0	5.64923e+08	1
Master Protein	Q86YS7	C2 domain-containing protein 5 OS=Homo sapiens OX=9606 GN=C2CD5 PE=1 SV=1	46	47	154	47	1000	110.4	5.69	transport;signal transduction;other biological processes	plasma membrane;other membranes;cytosol;cytoskeleton;other cell component	other molecular function	9847	C2CD5	B4DJ03; B4DRN7; B7ZLL0; F5H2A1; F5H5R1; hsa:9847; O60280; Q17RY7; Q7Z619; Q86SU3; Q86YS7	8.53811e+07	1
Master Protein	P25090	N-formyl peptide receptor 2 OS=Homo sapiens OX=9606 GN=FPR2 PE=1 SV=2	58	32	167	32	351	38.9	7.9	cell adhesion;stress response;transport;developmental processes;signal transduction;other biological processes	plasma membrane;other membranes;other cell component	signal transduction activity or receptor binding;other molecular function	2358	FPR2	A8K3E2; hsa:2358; P25090	1.76435e+08	1
Master Protein	P21802	Fibroblast growth factor receptor 2 OS=Homo sapiens OX=9606 GN=FGFR2 PE=1 SV=1	61	54	196	47	821	92	5.88	cell-cell signaling;cell cycle OR cell proliferation;cell organization and biogenesis;protein metabolism;other metabolic processes;stress response;developmental processes;signal transduction;other biological processes	non-structural extracellular;plasma membrane;other membranes;ER/Golgi;nucleus;other cell component	kinase activity;other molecular function	2263	FGFR2	B4DFC2; E7EVR6; E9PCR0; hsa:2263; P18443; P21802; Q01742; Q12922; Q14300; Q14301; Q14302; Q14303; Q14304; Q14305; Q14672; Q14718; Q14719; Q1KHY5; Q86YI4; Q8IXC7; Q96KL9; Q96KM0; Q96KM1; Q96KM2; Q9NZU2; Q9NZU3; Q9UD01; Q9UD02; Q9UIH3; Q9UIH4; Q9UIH5; Q9UIH6; Q9UIH7; Q9UIH8; Q9UM87; Q9UMC6; Q9UNS7; Q9UQH7; Q9UQH8; Q9UQH9; Q9UQI0	2.60931e+08	1
Master Protein	P17927	Complement receptor type 1 OS=Homo sapiens OX=9606 GN=CR1 PE=1 SV=3	63	97	392	97	2039	223.5	6.95	cell organization and biogenesis;stress response;transport;signal transduction;other biological processes	non-structural extracellular;plasma membrane;other membranes;cytoskeleton;other cell component	other molecular function	1378	CR1	hsa:1378; P17927; Q16744; Q16745; Q5SR43; Q5SR45; Q9UQV2	6.1319e+08	1
Master Protein	P13591	Neural cell adhesion molecule 1 OS=Homo sapiens OX=9606 GN=NCAM1 PE=1 SV=3	59	49	248	49	858	94.5	4.87	cell adhesion;cell organization and biogenesis;developmental processes;other biological processes	non-structural extracellular;plasma membrane;other membranes;cytosol;ER/Golgi;other cell component	other molecular function	4684	NCAM1	A8K8T8; hsa:4684; P13591; P13592; P13593; Q05C58; Q15829; Q16180; Q16209; Q59FL7; Q86X47; Q96CJ3	2.33716e+08	1
Master Protein	P43146	Netrin receptor DCC OS=Homo sapiens OX=9606 GN=DCC PE=1 SV=2	37	70	473	70	1447	158.4	6.77	cell adhesion;cell organization and biogenesis;developmental processes;signal transduction;other biological processes	plasma membrane;other membranes;cytosol;other cell component	other molecular function	1630	DCC	hsa:1630; P43146	2.59717e+08	1
Master Protein	P41586	Pituitary adenylate cyclase-activating polypeptide type I receptor OS=Homo sapiens OX=9606 GN=ADCYAP1R1 PE=1 SV=1	89	62	207	62	468	53.3	5.78	stress response;developmental processes;signal transduction;other biological processes	plasma membrane;other membranes;ER/Golgi;other cytoplasmic organelle;other cell component	other molecular function	117	ADCYAP1R1	A8K1Y1; B7ZLA7; B8ZZK3; hsa:117; P41586; Q17S10	4.88967e+08	1
Master Protein	P50443	Sulfate transporter OS=Homo sapiens OX=9606 GN=SLC26A2 PE=1 SV=2	48	43	284	43	739	81.6	8.38	other metabolic processes;transport;other biological processes	plasma membrane;other membranes	transporter activity	1836	SLC26A2	A8K2U3; B2R6J1; hsa:1836; P50443; Q6N051	3.80561e+08	1
Master Protein	P82279	Protein crumbs homolog 1 OS=Homo sapiens OX=9606 GN=CRB1 PE=1 SV=2	58	92	488	92	1406	154.1	4.98	cell adhesion;cell-cell signaling;cell organization and biogenesis;other metabolic processes;developmental processes;other biological processes	non-structural extracellular;plasma membrane;other membranes;other cell component	other molecular function	23418	CRB1	A2A308; B7Z5T2; B9EG71; hsa:23418; P82279; Q5K3A6; Q5TC28; Q5VUT1; Q6N027; Q8WWY0; Q8WWY1	4.59203e+08	1
Master Protein	P09619	Platelet-derived growth factor receptor beta OS=Homo sapiens OX=9606 GN=PDGFRB PE=1 SV=1	37	65	332	62	1106	123.9	4.98	cell cycle OR cell proliferation;cell organization and biogenesis;protein metabolism;other metabolic processes;stress response;developmental processes;signal transduction;other biological processes	plasma membrane;other membranes;ER/Golgi;nucleus;other cytoplasmic organelle;other cell component	signal transduction activity or receptor binding;kinase activity;other molecular function	5159	PDGFRB	B5A957; hsa:5159; P09619; Q8N5L4	3.07138e+08	1
Master Protein	P43657	Lysophosphatidic acid receptor 6 OS=Homo sapiens OX=9606 GN=LPAR6 PE=1 SV=3	81	50	452	50	344	39.4	8.98	developmental processes;signal transduction;other biological processes	plasma membrane;other membranes	other molecular function	10161	LPAR6	A4FTW9; B3KVF2; F2YGU4; hsa:10161; O15133; P43657; Q3KPF5; Q53FA0; Q5VW44; Q7Z3S0; Q7Z3S6	1.80207e+09	1
Master Protein	Q96AE7	Tetratricopeptide repeat protein 17 OS=Homo sapiens OX=9606 GN=TTC17 PE=1 SV=1	34	43	139	43	1141	129.5	6.58	cell organization and biogenesis	plasma membrane;other membranes;cytosol;cytoskeleton;other cell component		55761	TTC17	G3XAB3; hsa:55761; Q8NEC0; Q96AE7	4.41266e+07	1
Master Protein	P39086	Glutamate receptor ionotropic, kainate 1 OS=Homo sapiens OX=9606 GN=GRIK1 PE=1 SV=1	57	72	238	69	918	103.9	7.08	cell-cell signaling;transport;developmental processes;signal transduction;other biological processes	plasma membrane;other membranes;other cell component	transporter activity;other molecular function	2897	GRIK1	hsa:2897; P39086; Q13001; Q86SU9	1.38096e+08	1
Master Protein	P59535	Taste receptor type 2 member 40 OS=Homo sapiens OX=9606 GN=TAS2R40 PE=2 SV=1	68	35	172	35	323	36.8	9.94	signal transduction;other biological processes	plasma membrane;other membranes	other molecular function	259286	TAS2R40	A4D2I2; hsa:259286; P59535; Q645W6	1.24087e+08	1
Master Protein	P28827	Receptor-type tyrosine-protein phosphatase mu OS=Homo sapiens OX=9606 GN=PTPRM PE=1 SV=2	58	108	523	106	1452	163.6	6.65	cell adhesion;cell organization and biogenesis;protein metabolism;other metabolic processes;developmental processes;signal transduction;other biological processes	plasma membrane;other membranes;other cell component	other molecular function	5797	PTPRM	A7MBN1; D3DUH8; hsa:5797; J3QL11; P28827	9.80999e+08	1
Master Protein	P26951	Interleukin-3 receptor subunit alpha OS=Homo sapiens OX=9606 GN=IL3RA PE=1 SV=1	66	31	157	31	378	43.3	8.25	signal transduction	plasma membrane;other membranes;other cell component	other molecular function	3563	IL3RA	A8K3F3; B9VI81; hsa:3563; P26951; Q5HYQ7; Q5HYQ8; Q9UEH7	5.50454e+07	1
Master Protein	Q9NYW4	Taste receptor type 2 member 5 OS=Homo sapiens OX=9606 GN=TAS2R5 PE=1 SV=1	64	32	111	32	299	34.5	9.83	signal transduction;other biological processes	plasma membrane;other membranes	other molecular function	54429	TAS2R5	hsa:54429; Q645W0; Q75MV7; Q9NYW4	2.88729e+07	1
Master Protein	Q68CP9	AT-rich interactive domain-containing protein 2 OS=Homo sapiens OX=9606 GN=ARID2 PE=1 SV=2	23	54	253	54	1835	197.3	7.42	cell cycle OR cell proliferation;cell organization and biogenesis;developmental processes;other biological processes	plasma membrane;other membranes;nucleus;other cell component	nucleic acid binding activity;other molecular function	196528	ARID2	hsa:196528; Q15KG9; Q5EB51; Q645I3; Q68CP9; Q6ZRY5; Q7Z3I5; Q86T28; Q96SJ6; Q9HCL5	1.56056e+08	1
Master Protein	Q16602	Calcitonin gene-related peptide type 1 receptor OS=Homo sapiens OX=9606 GN=CALCRL PE=1 SV=2	63	41	120	41	461	52.9	6.74							5.72009e+07	1
Master Protein	Q9BYG8	Gasdermin-C OS=Homo sapiens OX=9606 GN=GSDMC PE=1 SV=3	45	26	120	26	508	57.7	5.78	stress response;other biological processes	plasma membrane;other membranes;cytosol;other cell component	other molecular function	56169	GSDMC	hsa:56169; Q5XKF3; Q6P494; Q9BYG8	3.27486e+07	1
Master Protein	O95793	Double-stranded RNA-binding protein Staufen homolog 1 OS=Homo sapiens OX=9606 GN=STAU1 PE=1 SV=2	20	18	48	18	577	63.1	9.44	cell organization and biogenesis;stress response;transport;other biological processes	plasma membrane;other membranes;cytosol;cytoskeleton;ER/Golgi;other cell component	nucleic acid binding activity;other molecular function	6780	STAU1	A8K9Z4; E1P5Y1; E1P608; hsa:6780; O95793; Q5JW29; Q6GTM4; Q9H5B4; Q9H5B5; Q9Y3Q2	3.18565e+07	1
Master Protein	Q9UM44	HERV-H LTR-associating protein 2 OS=Homo sapiens OX=9606 GN=HHLA2 PE=1 SV=1	58	31	109	31	414	46.8	6.14	signal transduction;other biological processes	plasma membrane;other membranes	signal transduction activity or receptor binding	11148	HHLA2	B4DKN2; D3DN60; hsa:11148; Q9NWQ6; Q9UM44	7.12192e+07	1
Master Protein	P43116	Prostaglandin E2 receptor EP2 subtype OS=Homo sapiens OX=9606 GN=PTGER2 PE=2 SV=2	49	28	313	28	358	39.7	9.1	stress response;signal transduction;other biological processes	plasma membrane;other membranes	other molecular function	5732	PTGER2	D3DSC0; hsa:5732; P43116; Q52LG8	9.14803e+08	1
Master Protein	Q8IZF4	Adhesion G-protein coupled receptor G5 OS=Homo sapiens OX=9606 GN=ADGRG5 PE=2 SV=3	55	42	205	41	528	59	8.31	signal transduction	plasma membrane;other membranes	other molecular function	221188	ADGRG5	A0A024R6S3; A8K9R8; B3KXZ5; hsa:221188; Q6ZMH7; Q6ZML4; Q86SL8; Q8IZ14; Q8IZF4	1.35677e+08	1
Master Protein	Q13873	Bone morphogenetic protein receptor type-2 OS=Homo sapiens OX=9606 GN=BMPR2 PE=1 SV=2	29	29	104	29	1038	115.1	6.2	cell cycle OR cell proliferation;cell organization and biogenesis;protein metabolism;other metabolic processes;stress response;developmental processes;signal transduction;other biological processes	plasma membrane;other membranes;nucleus;other cell component	enzyme regulator activity;kinase activity;other molecular function	659	BMPR2	hsa:659; Q13161; Q13873; Q16569; Q4ZG08; Q53SA5; Q585T8	3.17463e+07	1
Master Protein	Q8WX93	Palladin OS=Homo sapiens OX=9606 GN=PALLD PE=1 SV=3	30	40	197	40	1383	150.5	7.09	cell adhesion;cell organization and biogenesis;developmental processes;other biological processes	plasma membrane;other membranes;cytosol;cytoskeleton;mitochondrion;nucleus;other cell component	cytoskeletal activity;other molecular function	23022	PALLD	B3KTG2; B5MD56; B7ZMM5; hsa:23022; Q7L3E0; Q7Z3W0; Q86WE8; Q8N1M2; Q8WX93; Q9UGA0; Q9UQF5; Q9Y2J6; Q9Y3E9	4.76092e+08	1
Master Protein	P49662	Caspase-4 OS=Homo sapiens OX=9606 GN=CASP4 PE=1 SV=1	54	23	119	23	377	43.2	6	protein metabolism;other metabolic processes;stress response;signal transduction;other biological processes	non-structural extracellular;plasma membrane;other membranes;cytosol;mitochondrion;ER/Golgi;other cell component	other molecular function	837	CASP4	A2NHL8; A2NHL9; A2NHM0; B3KPZ9; B4DJH5; B4E2D2; hsa:837; O95601; P49662; Q7KYX7; Q9UG96	1.13851e+08	1
Master Protein	O43506	Disintegrin and metalloproteinase domain-containing protein 20 OS=Homo sapiens OX=9606 GN=ADAM20 PE=2 SV=2	57	59	197	59	726	81.5	6.48	protein metabolism;developmental processes;other biological processes	plasma membrane;other membranes	other molecular function	8748	ADAM20	hsa:8748; O43506; Q6GTZ1; Q9UKJ9	7.72254e+07	1
Master Protein	Q9UIA0	Cytohesin-4 OS=Homo sapiens OX=9606 GN=CYTH4 PE=1 SV=1	69	27	165	19	394	45.6	6.47	other biological processes	plasma membrane;other membranes;cytosol;cytoskeleton;ER/Golgi;other cell component	enzyme regulator activity;other molecular function	27128	CYTH4	hsa:27128; Q5R3F9; Q9UGT6; Q9UIA0	1.27059e+08	1
Master Protein	Q9Y5Y3	Probable G-protein coupled receptor 45 OS=Homo sapiens OX=9606 GN=GPR45 PE=1 SV=2	46	28	91	28	372	41.9	9.25	signal transduction	plasma membrane;other membranes	other molecular function	11250	GPR45	hsa:11250; Q6NWS4; Q6NXU6; Q9Y5Y3	1.18109e+08	1
Master Protein	Q9BXB1	Leucine-rich repeat-containing G-protein coupled receptor 4 OS=Homo sapiens OX=9606 GN=LGR4 PE=1 SV=2	43	56	254	56	951	104.4	6.19	cell-cell signaling;cell cycle OR cell proliferation;stress response;developmental processes;signal transduction;other biological processes	plasma membrane;other membranes	other molecular function	55366	LGR4	A6NCH3; G5E9B3; hsa:55366; Q8N537; Q9BXB1; Q9NYD1	3.25037e+08	1
Master Protein	Q92823	Neuronal cell adhesion molecule OS=Homo sapiens OX=9606 GN=NRCAM PE=1 SV=3	44	67	273	67	1304	143.8	5.66	cell adhesion;cell organization and biogenesis;developmental processes;other biological processes	non-structural extracellular;plasma membrane;other membranes;other cell component	cytoskeletal activity;other molecular function	4897	NRCAM	A4D0S3; E9PDA4; hsa:4897; O15051; O15179; Q14BM2; Q92823; Q9UHI3; Q9UHI4	1.74835e+08	1
Master Protein	Q16820	Meprin A subunit beta OS=Homo sapiens OX=9606 GN=MEP1B PE=1 SV=3	66	65	242	65	701	79.5	5.74	protein metabolism;stress response;transport	non-structural extracellular;plasma membrane;other membranes	other molecular function	4225	MEP1B	B7ZM35; B9EGL6; hsa:4225; Q16820; Q670J1	1.91906e+08	1
Master Protein	Q8NH92	Olfactory receptor 1S1 OS=Homo sapiens OX=9606 GN=OR1S1 PE=3 SV=2	79	28	161	28	325	36.7	8.51	signal transduction;other biological processes	plasma membrane;other membranes	other molecular function	219959	OR1S1	hsa:219959; Q6IFG3; Q8NH92	6.99842e+07	1
Master Protein	Q8NG78	Olfactory receptor 8G5 OS=Homo sapiens OX=9606 GN=OR8G5 PE=2 SV=2	68	40	233	39	346	38.8	8.32	signal transduction;other biological processes	plasma membrane;other membranes	other molecular function	219865	OR8G5	B2RND3; hsa:219865; Q6IEU6; Q8NG78	7.77034e+07	1
Master Protein	Q9Y2T6	G-protein coupled receptor 55 OS=Homo sapiens OX=9606 GN=GPR55 PE=1 SV=2	77	43	281	43	319	36.6	8.43	signal transduction;other biological processes	plasma membrane;other membranes	other molecular function	9290	GPR55	hsa:9290; Q8N580; Q9Y2T6	2.42555e+08	1
Master Protein	P26718	NKG2-D type II integral membrane protein OS=Homo sapiens OX=9606 GN=KLRK1 PE=1 SV=1	91	37	164	37	216	25.3	8.21							9.33328e+07	1
Master Protein	P16389	Potassium voltage-gated channel subfamily A member 2 OS=Homo sapiens OX=9606 GN=KCNA2 PE=1 SV=2	52	45	175	45	499	56.7	4.86	cell organization and biogenesis;transport;developmental processes;other biological processes	plasma membrane;other membranes;ER/Golgi;other cell component	transporter activity;cytoskeletal activity	3737	KCNA2	A0A024R0D3; A8K1Z6; hsa:3737; P16389; Q86XG6	4.46435e+08	1
Master Protein	Q8WWQ8	Stabilin-2 OS=Homo sapiens OX=9606 GN=STAB2 PE=1 SV=3	46	126	494	126	2551	276.8	6.4	cell adhesion;other metabolic processes;stress response;transport;developmental processes	plasma membrane;other membranes;cytosol	other molecular function	55576	STAB2	hsa:55576; Q6ZMK2; Q7Z5N9; Q86UR4; Q8IUG9; Q8TES1; Q8WWQ8; Q9H7H7; Q9NRY3	6.29796e+08	1
Master Protein	O43164	E3 ubiquitin-protein ligase Praja-2 OS=Homo sapiens OX=9606 GN=PJA2 PE=1 SV=4	35	23	191	23	708	78.2	4.39	protein metabolism;other metabolic processes;stress response;signal transduction;other biological processes	plasma membrane;other membranes;cytoskeleton;ER/Golgi;other cell component	other molecular function	9867	PJA2	A8K6U4; D3DSZ5; hsa:9867; O43164; Q68D49; Q8N1G5	2.35254e+08	1
Master Protein	Q86UP0	Cadherin-24 OS=Homo sapiens OX=9606 GN=CDH24 PE=1 SV=1	30	24	82	24	819	87.7	4.79	cell adhesion;cell organization and biogenesis;other biological processes	plasma membrane;other membranes;other cell component	other molecular function	64403	CDH24	D3DS44; hsa:64403; Q86UP0; Q86UP1; Q9NT84	1.75625e+08	1
Master Protein	P63010	AP-2 complex subunit beta OS=Homo sapiens OX=9606 GN=AP2B1 PE=1 SV=1	33	43	228	43	937	104.5	5.38	transport;developmental processes	plasma membrane;other membranes;cytosol;other cytoplasmic organelle;other cell component	other molecular function	163	AP2B1	A6NJP3; hsa:163; P21851; P63010; Q7Z451; Q96J19	9.44102e+07	1
Master Protein	P46019	Phosphorylase b kinase regulatory subunit alpha, liver isoform OS=Homo sapiens OX=9606 GN=PHKA2 PE=1 SV=1	42	59	193	59	1235	138.3	6.44	protein metabolism;other metabolic processes	plasma membrane;other membranes;cytosol;other cell component	kinase activity;other molecular function	5256	PHKA2	A8K1T1; hsa:5256; P46019; Q6LAJ5; Q7Z6W0; Q96CR3; Q9UDA1	3.12064e+08	1
Master Protein	O00574	C-X-C chemokine receptor type 6 OS=Homo sapiens OX=9606 GN=CXCR6 PE=2 SV=1	83	52	154	52	342	39.3	8.06	stress response;signal transduction;other biological processes	plasma membrane;other membranes	other molecular function	10663	CXCR6	hsa:10663; O00574; O00575; Q9HCA5	2.42519e+08	1
Master Protein	P54756	Ephrin type-A receptor 5 OS=Homo sapiens OX=9606 GN=EPHA5 PE=1 SV=3	54	67	324	67	1037	114.7	6.93	cell organization and biogenesis;protein metabolism;other metabolic processes;developmental processes;signal transduction;other biological processes	plasma membrane;other membranes;ER/Golgi;other cell component	kinase activity;other molecular function	2044	EPHA5	hsa:2044; P54756; Q7Z3F2	3.22781e+08	1
Master Protein	Q99102	Mucin-4 OS=Homo sapiens OX=9606 GN=MUC4 PE=1 SV=4	44	133	659	133	2169	231.4	6.27							2.3996e+09	1
Master Protein	Q04721	Neurogenic locus notch homolog protein 2 OS=Homo sapiens OX=9606 GN=NOTCH2 PE=1 SV=3	36	69	229	67	2471	265.2	5.14	cell cycle OR cell proliferation;cell organization and biogenesis;stress response;developmental processes;signal transduction;other biological processes	non-structural extracellular;plasma membrane;other membranes;ER/Golgi;nucleus;other cell component	other molecular function	4853	NOTCH2	hsa:4853; Q04721; Q5T3X7; Q99734; Q9H240	6.14901e+07	1
Master Protein	Q8TDW5	Synaptotagmin-like protein 5 OS=Homo sapiens OX=9606 GN=SYTL5 PE=1 SV=1	47	31	140	31	730	81.5	8.78	transport	plasma membrane;other membranes;ER/Golgi	signal transduction activity or receptor binding;other molecular function	94122	SYTL5	A2RRF2; hsa:94122; Q8TDW5	2.3945e+08	1
Master Protein	P47775	G-protein coupled receptor 12 OS=Homo sapiens OX=9606 GN=GPR12 PE=1 SV=1	47	19	65	19	334	36.7	7.06	signal transduction;other biological processes	plasma membrane;other membranes;other cell component	other molecular function	2835	GPR12	hsa:2835; P47775; Q5T8P3	6.35308e+07	1
Master Protein	Q9UBN4	Short transient receptor potential channel 4 OS=Homo sapiens OX=9606 GN=TRPC4 PE=1 SV=1	49	74	306	73	977	112	7.75	transport;developmental processes;other biological processes	plasma membrane;other membranes;cytoskeleton;other cell component	transporter activity;other molecular function	7223	TRPC4	B1ALE0; B1ALE1; B1ALE2; hsa:7223; Q15721; Q3SWS6; Q96P03; Q96P04; Q96P05; Q9UBN4; Q9UIB0; Q9UIB1; Q9UIB2	7.29921e+07	1
Master Protein	Q86YR5	G-protein-signaling modulator 1 OS=Homo sapiens OX=9606 GN=GPSM1 PE=1 SV=2	54	28	157	28	675	74.5	6.54	cell cycle OR cell proliferation;cell organization and biogenesis;developmental processes;other biological processes	plasma membrane;other membranes;cytosol;ER/Golgi;other cell component	enzyme regulator activity;other molecular function	26086	GPSM1	A9Z1X4; B1B0W3; hsa:26086; Q86SR5; Q86YR5; Q969T1; Q9UFS8	1.15907e+08	1
Master Protein	P14151	L-selectin OS=Homo sapiens OX=9606 GN=SELL PE=1 SV=2	74	46	164	46	372	42.2	6.6	cell adhesion	plasma membrane;other membranes	other molecular function	6402	SELL	A0A024R8Z0; B2R6Q8; hsa:6402; P14151; P15023; Q9UJ43	4.66222e+07	1
Master Protein	Q2VWP7	Protogenin OS=Homo sapiens OX=9606 GN=PRTG PE=2 SV=1	43	53	228	53	1150	127	7.59	other biological processes	plasma membrane;other membranes	other molecular function	283659	PRTG	hsa:283659; Q2VWP7; Q8N7D8	1.35673e+08	1
Master Protein	A0A0A6YYD4	T cell receptor beta variable 13 OS=Homo sapiens OX=9606 GN=TRBV13 PE=3 SV=5	59	16	112	16	124	14	6.28	signal transduction;other biological processes	plasma membrane;other membranes			TRBV13	A0A0A6YYD4	2.40073e+08	1
Master Protein	Q9UBD6	Ammonium transporter Rh type C OS=Homo sapiens OX=9606 GN=RHCG PE=1 SV=1	58	58	277	58	479	53.1	6.39	transport;other biological processes	plasma membrane;other membranes;other cell component	transporter activity;cytoskeletal activity;other molecular function	51458	RHCG	A8K4D4; hsa:51458; Q6X3Y4; Q9UBD6	2.60681e+08	1
Master Protein	Q9C0C4	Semaphorin-4C OS=Homo sapiens OX=9606 GN=SEMA4C PE=1 SV=2	58	70	823	70	833	92.6	7.28	cell organization and biogenesis;developmental processes;signal transduction;other biological processes	plasma membrane;other membranes;ER/Golgi;other cell component	signal transduction activity or receptor binding	54910	SEMA4C	hsa:54910; Q32MJ3; Q7Z5X0; Q9C0C4	1.73637e+09	1
Master Protein	P10586	Receptor-type tyrosine-protein phosphatase F OS=Homo sapiens OX=9606 GN=PTPRF PE=1 SV=2	46	107	378	107	1907	212.7	6.3	cell adhesion;cell organization and biogenesis;protein metabolism;other metabolic processes;stress response;developmental processes;signal transduction;other biological processes	plasma membrane;other membranes;other cell component	other molecular function	5792	PTPRF	D3DPX6; D3DPX7; hsa:5792; P10586; Q5T021; Q5T022; Q5W9G2; Q86WS0	3.52621e+08	1
Master Protein	Q8NFU1	Bestrophin-2 OS=Homo sapiens OX=9606 GN=BEST2 PE=1 SV=1	65	54	186	54	509	57.1	5.24	transport;other biological processes	plasma membrane;other membranes;other cell component	transporter activity	54831	BEST2	hsa:54831; Q53YQ8; Q8NFU1; Q9NXP0	1.33943e+08	1
Master Protein	Q15116	Programmed cell death protein 1 OS=Homo sapiens OX=9606 GN=PDCD1 PE=1 SV=3	46	14	63	14	288	31.6	8.02	other biological processes	plasma membrane;other membranes		5133	PDCD1	hsa:5133; O00517; Q15116; Q8IX89	8.8122e+07	1
Master Protein	Q8IVT5	Kinase suppressor of Ras 1 OS=Homo sapiens OX=9606 GN=KSR1 PE=1 SV=3	38	33	172	33	923	102.1	8.66	protein metabolism;other metabolic processes;signal transduction;other biological processes	plasma membrane;other membranes;cytosol;ER/Golgi;other cell component	kinase activity;other molecular function	8844	KSR1	F8WEA9; H7BYU0; hsa:8844; Q13476; Q8IVT5	5.96622e+07	1
Master Protein	P35590	Tyrosine-protein kinase receptor Tie-1 OS=Homo sapiens OX=9606 GN=TIE1 PE=1 SV=1	45	66	297	65	1138	125	7.03	cell organization and biogenesis;protein metabolism;other metabolic processes;developmental processes;signal transduction;other biological processes	plasma membrane;other membranes;other cell component	kinase activity;other molecular function	7075	TIE1	B5A949; B5A950; hsa:7075; P35590	5.73928e+08	1
Master Protein	O95897	Noelin-2 OS=Homo sapiens OX=9606 GN=OLFM2 PE=1 SV=2	56	42	336	42	454	51.4	7.94	transport;signal transduction;other biological processes	non-structural extracellular;plasma membrane;other membranes;nucleus;other cell component		93145	OLFM2	hsa:93145; O95897; Q6IMJ3; Q96FC2	4.36728e+08	1
Master Protein	Q9H222	ATP-binding cassette sub-family G member 5 OS=Homo sapiens OX=9606 GN=ABCG5 PE=1 SV=1	47	45	237	45	651	72.5	8.95	cell organization and biogenesis;transport;signal transduction;other biological processes	plasma membrane;other membranes;other cell component	transporter activity;other molecular function	64240	ABCG5	hsa:64240; Q2T9G2; Q96QZ2; Q96QZ3; Q9H222	3.26612e+08	1
Master Protein	B4DS77	Protein shisa-9 OS=Homo sapiens OX=9606 GN=SHISA9 PE=2 SV=3	52	20	72	20	424	46.9	8.66	other biological processes	plasma membrane;other membranes;other cell component	other molecular function	729993	SHISA9	B4DS77; C9J314; C9JCE9; hsa:729993	9.66452e+07	1
Master Protein	Q9H3S1	Semaphorin-4A OS=Homo sapiens OX=9606 GN=SEMA4A PE=1 SV=2	50	49	169	49	761	83.5	6.84	cell organization and biogenesis;developmental processes;signal transduction;other biological processes	non-structural extracellular;plasma membrane;other membranes	signal transduction activity or receptor binding	64218	SEMA4A	B2RDH8; B3KR76; hsa:64218; Q5TCI5; Q5TCJ6; Q8WUA9; Q9H3S1	3.55127e+07	1
Master Protein	Q5VZ72	Izumo sperm-egg fusion protein 3 OS=Homo sapiens OX=9606 GN=IZUMO3 PE=3 SV=4	36	13	86	13	239	27.8	8.29		plasma membrane;other membranes	other molecular function		IZUMO3	Q5VZ72	1.28715e+08	1
Master Protein	O14788	Tumor necrosis factor ligand superfamily member 11 OS=Homo sapiens OX=9606 GN=TNFSF11 PE=1 SV=1	47	20	81	20	317	35.5	7.65	cell-cell signaling;cell cycle OR cell proliferation;stress response;developmental processes;signal transduction;other biological processes	non-structural extracellular;plasma membrane;other membranes;other cell component	signal transduction activity or receptor binding;other molecular function	8600	TNFSF11	hsa:8600; O14723; O14788; Q96Q17; Q9P2Q3	1.21919e+08	1
Master Protein	Q6AI14	Sodium/hydrogen exchanger 4 OS=Homo sapiens OX=9606 GN=SLC9A4 PE=2 SV=2	56	71	294	71	798	89.8	8.54	stress response;transport;other biological processes	plasma membrane;other membranes;other cytoplasmic organelle;other cell component	transporter activity	389015	SLC9A4	hsa:389015; Q69YK0; Q6AI14	1.79236e+09	1
Master Protein	Q6PIZ9	T-cell receptor-associated transmembrane adapter 1 OS=Homo sapiens OX=9606 GN=TRAT1 PE=1 SV=1	59	12	89	12	186	21.2	5.43	stress response;signal transduction;other biological processes	plasma membrane;other membranes;cytoskeleton	signal transduction activity or receptor binding	50852	TRAT1	hsa:50852; Q6PIZ9; Q9NZX5	2.59526e+08	1
Master Protein	Q9UBT7	Alpha-catulin OS=Homo sapiens OX=9606 GN=CTNNAL1 PE=1 SV=2	23	23	143	23	734	81.8	6.64	cell adhesion;signal transduction	plasma membrane;other membranes;cytosol;cytoskeleton	cytoskeletal activity;other molecular function	8727	CTNNAL1	B5BU47; hsa:8727; O76084; Q53FQ2; Q5JTQ7; Q5JTQ8; Q9UBT7; Q9Y401	9.07579e+07	1
Master Protein	O43603	Galanin receptor type 2 OS=Homo sapiens OX=9606 GN=GALR2 PE=1 SV=1	48	22	142	22	387	41.7	9.42	cell organization and biogenesis;other metabolic processes;developmental processes;signal transduction;other biological processes	plasma membrane;other membranes;other cell component	other molecular function	8811	GALR2	A5JUU4; hsa:8811; O43603; Q32MN8	2.00728e+08	1
Master Protein	Q9BXP8	Pappalysin-2 OS=Homo sapiens OX=9606 GN=PAPPA2 PE=1 SV=4	52	101	453	101	1791	198.4	5.47	protein metabolism;other metabolic processes;stress response;developmental processes;signal transduction;other biological processes	non-structural extracellular;plasma membrane;other membranes;cytosol	other molecular function	60676	PAPPA2	A9Z1Y8; hsa:60676; Q96PH7; Q96PH8; Q9BXP8; Q9H4C9	1.01392e+09	1
Master Protein	Q8NE01	Metal transporter CNNM3 OS=Homo sapiens OX=9606 GN=CNNM3 PE=1 SV=1	35	25	135	25	707	76.1	6.09	transport;other biological processes	plasma membrane;other membranes;other cell component	transporter activity	26505	CNNM3	B3KX67; hsa:26505; Q8NE01; Q8TBV4; Q96IW4; Q9NRK4; Q9NXW6	1.27259e+08	1
Master Protein	O75462	Cytokine receptor-like factor 1 OS=Homo sapiens OX=9606 GN=CRLF1 PE=1 SV=1	35	23	83	23	422	46.3	9.11	developmental processes;signal transduction;other biological processes	non-structural extracellular;plasma membrane;other membranes;cytosol;other cell component	other molecular function	9244	CRLF1	hsa:9244; O75462; Q9UHH5	2.24417e+07	1
Master Protein	P35568	Insulin receptor substrate 1 OS=Homo sapiens OX=9606 GN=IRS1 PE=1 SV=1	35	33	126	33	1242	131.5	8.54	signal transduction;other biological processes	plasma membrane;other membranes;cytosol;nucleus;other cell component	signal transduction activity or receptor binding;other molecular function	3667	IRS1	hsa:3667; P35568	1.38749e+08	1
Master Protein	P02760	Protein AMBP OS=Homo sapiens OX=9606 GN=AMBP PE=1 SV=1	47	25	82	25	352	39	6.25	cell adhesion;protein metabolism;other metabolic processes;stress response;other biological processes	non-structural extracellular;plasma membrane;other membranes;cytosol;mitochondrion;ER/Golgi;nucleus;other cell component	enzyme regulator activity;other molecular function	259	AMBP	hsa:259; P00977; P02759; P02760; P78491; Q2TU33; Q5TBD7; Q9UC58; Q9UDI8	2.00024e+07	1
Master Protein	O15530	3-phosphoinositide-dependent protein kinase 1 OS=Homo sapiens OX=9606 GN=PDPK1 PE=1 SV=1	56	35	131	35	556	63.1	7.36	cell organization and biogenesis;protein metabolism;other metabolic processes;stress response;developmental processes;signal transduction;other biological processes	plasma membrane;other membranes;cytosol;nucleus;other cell component	enzyme regulator activity;kinase activity;other molecular function	5170	PDPK1	H0Y4Z0; hsa:5170; O15530; Q59EH6; Q6FI20; Q8IV52; Q9BRD5	7.57039e+07	1
Master Protein	Q8NGQ6	Olfactory receptor 9I1 OS=Homo sapiens OX=9606 GN=OR9I1 PE=3 SV=1	79	35	108	33	314	34.9	8.7	signal transduction;other biological processes	plasma membrane;other membranes	other molecular function	219954	OR9I1	hsa:219954; Q6IFH0; Q8NGQ6; Q96RA8	7.11418e+07	1
Master Protein	Q9NZV1	Cysteine-rich motor neuron 1 protein OS=Homo sapiens OX=9606 GN=CRIM1 PE=1 SV=1	32	39	128	39	1036	113.7	5.21	protein metabolism;other metabolic processes;developmental processes;signal transduction;other biological processes	non-structural extracellular;plasma membrane;other membranes	enzyme regulator activity;kinase activity;other molecular function	51232	CRIM1	hsa:51232; Q2M2G4; Q59GH0; Q7LCQ5; Q9H318; Q9NZV1	3.02017e+07	1
Master Protein	Q8IY33	MICAL-like protein 2 OS=Homo sapiens OX=9606 GN=MICALL2 PE=1 SV=1	16	18	223	18	904	97.4	9.57	cell adhesion;cell organization and biogenesis;transport;developmental processes	plasma membrane;other membranes;cytosol;cytoskeleton;other cytoplasmic organelle;other cell component	cytoskeletal activity;other molecular function	79778	MICALL2	D3YTD2; hsa:79778; Q7RTP4; Q7Z655; Q8IY33; Q8TEQ4; Q9H5F9	2.88605e+09	1
Master Protein	Q8NGY6	Olfactory receptor 6N2 OS=Homo sapiens OX=9606 GN=OR6N2 PE=3 SV=1	69	35	247	35	317	35.7	8.82	signal transduction;other biological processes	plasma membrane;other membranes	other molecular function	81442	OR6N2	hsa:81442; Q6IFR2; Q8NGY6	6.13476e+08	1
Master Protein	O14641	Segment polarity protein dishevelled homolog DVL-2 OS=Homo sapiens OX=9606 GN=DVL2 PE=1 SV=1	35	31	172	31	736	78.9	6.02	cell-cell signaling;cell cycle OR cell proliferation;developmental processes;signal transduction;other biological processes	plasma membrane;other membranes;cytosol;nucleus;other cell component	signal transduction activity or receptor binding;other molecular function	1856	DVL2	D3DTN3; hsa:1856; O14641; Q53XM0	2.63474e+08	1
Master Protein	P19022	Cadherin-2 OS=Homo sapiens OX=9606 GN=CDH2 PE=1 SV=4	33	33	118	33	906	99.7	4.81	cell adhesion;cell organization and biogenesis;developmental processes;other biological processes	plasma membrane;other membranes;ER/Golgi;other cell component	nucleic acid binding activity;other molecular function	1000	CDH2	A8MWK3; B0YIY6; hsa:1000; P19022; Q14923; Q8N173	5.71747e+07	1
Master Protein	O94933	SLIT and NTRK-like protein 3 OS=Homo sapiens OX=9606 GN=SLITRK3 PE=2 SV=2	36	45	195	45	977	108.9	7.37	cell adhesion;cell-cell signaling;cell organization and biogenesis;developmental processes;other biological processes	plasma membrane;other membranes;other cell component		22865	SLITRK3	hsa:22865; O94933; Q1RMY6	1.50067e+08	1
Master Protein	Q16288	NT-3 growth factor receptor OS=Homo sapiens OX=9606 GN=NTRK3 PE=1 SV=2	49	56	239	55	839	94.4	6.58	cell organization and biogenesis;protein metabolism;other metabolic processes;stress response;developmental processes;signal transduction;other biological processes	plasma membrane;other membranes;other cell component	kinase activity;other molecular function	4916	NTRK3	B7Z4C5; E9PG56; H0YND1; hsa:4916; O75682; Q12827; Q16288; Q16289	3.2882e+08	1
Master Protein	Q9Y336	Sialic acid-binding Ig-like lectin 9 OS=Homo sapiens OX=9606 GN=SIGLEC9 PE=1 SV=2	41	14	77	14	463	50.1	7.25	cell adhesion;signal transduction	plasma membrane;other membranes	other molecular function	27180	SIGLEC9	hsa:27180; Q6GTU4; Q9BYI9; Q9Y336	5.07393e+07	1
Master Protein	P54709	Sodium/potassium-transporting ATPase subunit beta-3 OS=Homo sapiens OX=9606 GN=ATP1B3 PE=1 SV=1	59	23	87	23	279	31.5	8.35	transport;other biological processes	plasma membrane;other membranes;cytoskeleton;other cell component	other molecular function	483	ATP1B3	B7Z1N7; hsa:483; P54709	1.96709e+08	1
Master Protein	Q16236	Nuclear factor erythroid 2-related factor 2 OS=Homo sapiens OX=9606 GN=NFE2L2 PE=1 SV=3	37	25	88	25	605	67.8	4.78	protein metabolism;RNA metabolism OR transcription;other metabolic processes;stress response;signal transduction;other biological processes	plasma membrane;other membranes;cytosol;cytoskeleton;ER/Golgi;nucleus;other cell component	nucleic acid binding activity;other molecular function	4780	NFE2L2	B2RBU2; B4E338; E9PGJ7; hsa:4780; Q16236; Q53RW6; Q59HH2; Q96F71	43558192	1
Master Protein	P51795	H(+)/Cl(-) exchange transporter 5 OS=Homo sapiens OX=9606 GN=CLCN5 PE=1 SV=2	54	66	234	66	816	90.7	6.19	transport;other biological processes	plasma membrane;other membranes;cytosol;ER/Golgi;other cytoplasmic organelle;other cell component	transporter activity;other molecular function	1184	CLCN5	A1L475; B3KPN6; hsa:1184; P51795; Q5JQD5; Q7RTN8	2.2057e+08	1
Master Protein	P21918	D(1B) dopamine receptor OS=Homo sapiens OX=9606 GN=DRD5 PE=1 SV=2	75	55	201	55	477	52.9	5.41	cell-cell signaling;other metabolic processes;stress response;signal transduction;other biological processes	plasma membrane;other membranes;other cell component	other molecular function	1816	DRD5	B2R9S3; hsa:1816; P21918; Q8NEQ8	1.28728e+08	1
Master Protein	Q6P1N0	Coiled-coil and C2 domain-containing protein 1A OS=Homo sapiens OX=9606 GN=CC2D1A PE=1 SV=1	16	11	52	11	951	104	8.09	RNA metabolism OR transcription;other biological processes	plasma membrane;other membranes;cytosol;cytoskeleton;nucleus	nucleic acid binding activity;other molecular function	54862	CC2D1A	hsa:54862; Q6P1N0; Q7Z435; Q86XV0; Q8NF89; Q9H603; Q9NXI1	1.613e+07	1
Master Protein	P30874	Somatostatin receptor type 2 OS=Homo sapiens OX=9606 GN=SSTR2 PE=1 SV=1	66	35	152	35	369	41.3	8.95	stress response;developmental processes;signal transduction;other biological processes	plasma membrane;other membranes;cytosol;other cell component	other molecular function	6752	SSTR2	A8K3Y0; B2R9P7; hsa:6752; P30874; Q4VBP0; Q96GE0; Q96TF2; Q9BWH1	1.3674e+08	1
Master Protein	P16109	P-selectin OS=Homo sapiens OX=9606 GN=SELP PE=1 SV=3	62	64	228	64	830	90.8	6.6	cell adhesion;stress response;signal transduction;other biological processes	non-structural extracellular;plasma membrane;other membranes	other molecular function	6403	SELP	hsa:6403; P16109; Q5R344; Q8IVD1	1.59405e+08	1
Master Protein	Q9UIG8	Solute carrier organic anion transporter family member 3A1 OS=Homo sapiens OX=9606 GN=SLCO3A1 PE=1 SV=3	50	51	222	51	710	76.5	6.73	transport;other biological processes	plasma membrane;other membranes	transporter activity	28232	SLCO3A1	A8K4A7; B3KPY5; B3KUR7; C6G486; hsa:28232; Q9BW73; Q9GZV2; Q9UIG8	2.28006e+08	1
Master Protein	Q7Z3S7	Voltage-dependent calcium channel subunit alpha-2/delta-4 OS=Homo sapiens OX=9606 GN=CACNA2D4 PE=1 SV=2	54	77	287	77	1137	127.9	5.35	transport;other biological processes	plasma membrane;other membranes	transporter activity;other molecular function	93589	CACNA2D4	hsa:93589; Q7Z3S7; Q7Z3S8; Q86XZ5; Q8IZS9	5.67734e+08	1
Master Protein	Q6UX82	Ly6/PLAUR domain-containing protein 8 OS=Homo sapiens OX=9606 GN=LYPD8 PE=1 SV=2	34	9	30	9	237	25.2	5.72	stress response	non-structural extracellular;plasma membrane;other membranes		646627	LYPD8	A0A075B722; hsa:646627; K7ELG6; Q6UX82	3.16886e+06	1
Master Protein	Q8IZ07	Ankyrin repeat domain-containing protein 13A OS=Homo sapiens OX=9606 GN=ANKRD13A PE=1 SV=3	48	33	141	33	590	67.6	5.02	other biological processes	plasma membrane;other membranes;other cytoplasmic organelle;other cell component	other molecular function	88455	ANKRD13A	hsa:88455; O60736; Q8IZ07	4.54265e+08	1
Master Protein	Q9NQS5	G-protein coupled receptor 84 OS=Homo sapiens OX=9606 GN=GPR84 PE=2 SV=1	53	28	66	28	396	43.7	9.54	signal transduction	plasma membrane;other membranes;other cell component	other molecular function	53831	GPR84	B6V9G7; hsa:53831; Q9NQS5	2.22838e+07	1
Master Protein	Q8NHC7	Olfactory receptor 14C36 OS=Homo sapiens OX=9606 GN=OR14C36 PE=3 SV=1	66	27	125	27	312	34.8	8.35	signal transduction;other biological processes	plasma membrane;other membranes	other molecular function	127066	OR14C36	hsa:127066; Q6IEZ6; Q8NHC7	2.34536e+07	1
Master Protein	Q96RC9	Olfactory receptor 8B4 OS=Homo sapiens OX=9606 GN=OR8B4 PE=2 SV=2	65	37	157	37	309	34.4	7.01	signal transduction;other biological processes	plasma membrane;other membranes	other molecular function	283162	OR8B4	B2RNF8; hsa:283162; Q6IFQ7; Q96RC9	3.32901e+08	1
Master Protein	Q8NGD3	Olfactory receptor 4K5 OS=Homo sapiens OX=9606 GN=OR4K5 PE=3 SV=1	72	36	169	36	323	36.2	8.46	signal transduction;other biological processes	plasma membrane;other membranes	other molecular function	79317	OR4K5	hsa:79317; Q6IFA7; Q8NGD3	4.84272e+08	1
Master Protein	O14894	Transmembrane 4 L6 family member 5 OS=Homo sapiens OX=9606 GN=TM4SF5 PE=1 SV=2	31	5	6	5	197	20.8	8.13	cell cycle OR cell proliferation;other biological processes	plasma membrane;other membranes;other cytoplasmic organelle	other molecular function	9032	TM4SF5	hsa:9032; O14894; Q17RW9; Q6IB79	545594	1
Master Protein	Q8NGJ8	Olfactory receptor 51S1 OS=Homo sapiens OX=9606 GN=OR51S1 PE=2 SV=1	48	12	50	12	323	35.3	8.88	signal transduction;other biological processes	plasma membrane;other membranes	other molecular function	119692	OR51S1	B9EGZ1; hsa:119692; Q6IFI2; Q8NGJ8	6.62151e+07	1
Master Protein	Q8N387	Mucin-15 OS=Homo sapiens OX=9606 GN=MUC15 PE=1 SV=2	45	11	122	11	334	36.3	5.08		non-structural extracellular;plasma membrane;other membranes;ER/Golgi		143662	MUC15	B3KY00; E9PII6; F8W945; hsa:143662; Q6UWS3; Q8IXI8; Q8N387; Q8WW41	4.11326e+07	1
Master Protein	P17405	Sphingomyelin phosphodiesterase OS=Homo sapiens OX=9606 GN=SMPD1 PE=1 SV=5	50	41	134	41	631	69.9	7.28	cell organization and biogenesis;other metabolic processes;stress response;developmental processes;signal transduction;other biological processes	non-structural extracellular;plasma membrane;other membranes;other cytoplasmic organelle;other cell component	other molecular function	6609	SMPD1	A8K8M3; E9PKS3; hsa:6609; P17405; P17406; Q13811; Q16837; Q16841	6.85117e+07	1
Master Protein	Q03167	Transforming growth factor beta receptor type 3 OS=Homo sapiens OX=9606 GN=TGFBR3 PE=1 SV=3	49	54	219	54	851	93.4	5.71	cell cycle OR cell proliferation;cell organization and biogenesis;protein metabolism;other metabolic processes;stress response;developmental processes;signal transduction;other biological processes	extracellular matrix;plasma membrane;other membranes;other cell component	signal transduction activity or receptor binding;kinase activity;other molecular function	7049	TGFBR3	A0AUW8; A8K5N0; B9EG88; hsa:7049; Q03167; Q5T2T4; Q5U731; Q9UGI2	4.64008e+08	1
Master Protein	P30542	Adenosine receptor A1 OS=Homo sapiens OX=9606 GN=ADORA1 PE=1 SV=1	65	26	98	26	326	36.5	8.62	cell-cell signaling;other metabolic processes;stress response;transport;developmental processes;signal transduction;other biological processes	plasma membrane;other membranes;ER/Golgi;other cell component	signal transduction activity or receptor binding;other molecular function	134	ADORA1	A6NFY5; A6NGP4; A8K1L3; B3KXQ4; D2CGD0; hsa:134; P30542; Q6FHK3; Q8TAM8	3.43353e+08	1
Master Protein	Q8TDV0	G-protein coupled receptor 151 OS=Homo sapiens OX=9606 GN=GPR151 PE=1 SV=1	55	34	172	34	419	46.6	6.6	stress response;signal transduction;other biological processes	plasma membrane;other membranes	other molecular function	134391	GPR151	hsa:134391; Q86SN8; Q8NGV2; Q8TDV0	1.39305e+08	1
Master Protein	Q9BWU0	Kanadaptin OS=Homo sapiens OX=9606 GN=SLC4A1AP PE=1 SV=1	32	26	152	26	796	88.8	5.19		plasma membrane;other membranes;nucleus;other cell component	nucleic acid binding activity	22950	SLC4A1AP	A6NJ39; hsa:22950; Q4KMT1; Q4KMX0; Q7Z5Q9; Q9BWU0; Q9NVN2	4.01933e+08	1
Master Protein	Q8NGT9	Olfactory receptor 2A1/2A42 OS=Homo sapiens OX=9606 GN=OR2A1 PE=3 SV=2	80	37	185	37	310	34.7	8.54	signal transduction;other biological processes	plasma membrane;other membranes	other molecular function	346528; 402317	OR2A1; OR2A42	hsa:346528; hsa:402317; Q6IF44; Q8NGT9; Q96R46	1.436e+08	1
Master Protein	Q401N2	Zinc-activated ligand-gated ion channel OS=Homo sapiens OX=9606 GN=ZACN PE=1 SV=2	47	22	78	22	412	45.8	8.19	cell-cell signaling;transport;signal transduction;other biological processes	plasma membrane;other membranes;other cell component	transporter activity;other molecular function	353174	ZACN	hsa:353174; Q2TB29; Q401N2; Q6ZWK3; Q86YW4	1.18567e+07	1
Master Protein	Q8NGZ0	Olfactory receptor 2AJ1 OS=Homo sapiens OX=9606 GN=OR2AJ1 PE=3 SV=1	84	42	136	42	328	37	8.85	signal transduction;other biological processes	plasma membrane;other membranes	other molecular function		OR2AJ1	Q8NGZ0	4.80867e+07	1
Master Protein	Q6P9H4	Connector enhancer of kinase suppressor of ras 3 OS=Homo sapiens OX=9606 GN=CNKSR3 PE=1 SV=1	46	24	83	24	555	61.9	8.73	other biological processes	plasma membrane;other membranes;other cell component		154043	CNKSR3	C9IZX4; hsa:154043; Q5SGD5; Q6P9H4; Q96N65	1.47171e+08	1
Master Protein	Q8NGL1	Olfactory receptor 5D18 OS=Homo sapiens OX=9606 GN=OR5D18 PE=2 SV=1	81	31	115	29	313	35.3	8.34	signal transduction;other biological processes	plasma membrane;other membranes	other molecular function	219438	OR5D18	hsa:219438; Q6IF67; Q6IFD3; Q8NGL1; Q96RB3	7.3545e+07	1
Master Protein	P25116	Proteinase-activated receptor 1 OS=Homo sapiens OX=9606 GN=F2R PE=1 SV=2	56	37	146	37	425	47.4	8.27	cell-cell signaling;cell organization and biogenesis;stress response;transport;signal transduction;other biological processes	non-structural extracellular;plasma membrane;other membranes;ER/Golgi;other cytoplasmic organelle;other cell component	signal transduction activity or receptor binding;other molecular function	2149	F2R	hsa:2149; P25116; Q53XV0; Q96RF7; Q9BUN4	6.20462e+07	1
Master Protein	P47872	Secretin receptor OS=Homo sapiens OX=9606 GN=SCTR PE=2 SV=2	50	35	144	35	440	50.2	7.72	cell organization and biogenesis;other metabolic processes;developmental processes;signal transduction;other biological processes	plasma membrane;other membranes;cytoskeleton	other molecular function	6344	SCTR	hsa:6344; P47872; Q12961; Q13213; Q53T00	6.8504e+08	1
Master Protein	Q99679	Probable G-protein coupled receptor 21 OS=Homo sapiens OX=9606 GN=GPR21 PE=2 SV=1	87	49	168	49	349	39.5	7.71	signal transduction;other biological processes	plasma membrane;other membranes	other molecular function	2844	GPR21	B2R8W9; hsa:2844; Q6NXU2; Q99679	1.15111e+08	1
Master Protein	P78333	Glypican-5 OS=Homo sapiens OX=9606 GN=GPC5 PE=2 SV=1	48	38	152	38	572	63.7	6.81	other biological processes	non-structural extracellular;extracellular matrix;plasma membrane;other membranes;ER/Golgi;other cytoplasmic organelle;other cell component		2262	GPC5	B2R726; hsa:2262; O60436; P78333; Q9BX27	8.95176e+07	1
Master Protein	Q8NGJ2	Olfactory receptor 52H1 OS=Homo sapiens OX=9606 GN=OR52H1 PE=2 SV=3	85	43	209	43	320	35.6	7.91	signal transduction;other biological processes	plasma membrane;other membranes	other molecular function	390067	OR52H1	B9EH26; hsa:390067; Q6IF79; Q8NGJ2	7.16408e+08	1
Master Protein	P47804	RPE-retinal G protein-coupled receptor OS=Homo sapiens OX=9606 GN=RGR PE=1 SV=1	58	24	54	24	291	31.9	8.06	signal transduction;other biological processes	plasma membrane;other membranes;other cell component	other molecular function	5995	RGR	A6NKK7; hsa:5995; P47804; Q96FC5	2.12451e+07	1
Master Protein	Q9NYV9	Taste receptor type 2 member 13 OS=Homo sapiens OX=9606 GN=TAS2R13 PE=1 SV=1	78	44	173	44	303	35.1	9.66	signal transduction;other biological processes	plasma membrane;other membranes	other molecular function	50838	TAS2R13	hsa:50838; Q4G0I5; Q502V8; Q645X2; Q9NYV9	8.70899e+07	1
Master Protein	A6NHA9	Olfactory receptor 4C46 OS=Homo sapiens OX=9606 GN=OR4C46 PE=3 SV=1	76	46	207	45	309	34.5	7.91	signal transduction;other biological processes	plasma membrane;other membranes	other molecular function	119749	OR4C46	A6NHA9; hsa:119749	2.80546e+08	1
Master Protein	Q8NH00	Olfactory receptor 2T4 OS=Homo sapiens OX=9606 GN=OR2T4 PE=3 SV=2	71	43	311	43	348	39.4	7.49	signal transduction;other biological processes	plasma membrane;other membranes	other molecular function	127074	OR2T4	hsa:127074; Q6IEZ8; Q8NH00	2.40538e+08	1
Master Protein	Q9Y6N8	Cadherin-10 OS=Homo sapiens OX=9606 GN=CDH10 PE=1 SV=2	45	37	153	37	788	88.4	4.98	cell adhesion;cell organization and biogenesis;other biological processes	plasma membrane;other membranes;other cell component	other molecular function	1008	CDH10	hsa:1008; Q9ULB3; Q9Y6N8	5.84672e+08	1
Master Protein	Q5SYB0	FERM and PDZ domain-containing protein 1 OS=Homo sapiens OX=9606 GN=FRMPD1 PE=1 SV=1	31	45	147	45	1578	173.3	5.25	other biological processes	plasma membrane;other membranes;cytosol;cytoskeleton;other cell component		22844	FRMPD1	B4DZC8; B7Z807; D3DRQ3; hsa:22844; Q14C73; Q5HY96; Q5SYB0; Q9Y2H3	2.29447e+07	1
Master Protein	Q9Y2H0	Disks large-associated protein 4 OS=Homo sapiens OX=9606 GN=DLGAP4 PE=1 SV=3	24	18	40	18	992	107.9	7.08	other biological processes	plasma membrane;other membranes;other cell component	other molecular function	22839	DLGAP4	E1P5T5; hsa:22839; Q5QPG4; Q5T2Y4; Q5T2Y5; Q9H137; Q9H138; Q9H1L7; Q9Y2H0	1.47399e+07	1
Master Protein	P52823	Stanniocalcin-1 OS=Homo sapiens OX=9606 GN=STC1 PE=1 SV=1	26	7	15	7	247	27.6	7.99	cell cycle OR cell proliferation;stress response;developmental processes;signal transduction;other biological processes	non-structural extracellular;plasma membrane;other membranes;nucleus;other cell component	signal transduction activity or receptor binding;other molecular function	6781	STC1	B4DN22; hsa:6781; P52823; Q71UE5	1.68639e+06	1
Master Protein	P57735	Ras-related protein Rab-25 OS=Homo sapiens OX=9606 GN=RAB25 PE=1 SV=2	34	10	20	10	213	23.5	5.96	cell organization and biogenesis;transport;other biological processes	plasma membrane;other membranes;ER/Golgi;other cytoplasmic organelle;other cell component	cytoskeletal activity;other molecular function	57111	RAB25	hsa:57111; P57735; Q5VYA2; Q8NG24; Q96GB1; Q9BT12	4.31704e+07	1
Master Protein	Q86VZ4	Low-density lipoprotein receptor-related protein 11 OS=Homo sapiens OX=9606 GN=LRP11 PE=2 SV=2	24	13	65	13	500	53.3	6.47	stress response;other biological processes	plasma membrane;other membranes	other molecular function	84918	LRP11	hsa:84918; Q5VYC0; Q86VZ4; Q96SN6	5.06732e+06	1
Master Protein	P30203	T-cell differentiation antigen CD6 OS=Homo sapiens OX=9606 GN=CD6 PE=1 SV=3	42	27	90	27	668	71.8	4.92	cell adhesion;stress response;transport;signal transduction;other biological processes	non-structural extracellular;plasma membrane;other membranes	other molecular function	923	CD6	A4KAD4; A4KAD5; hsa:923; P30203; Q8WWJ3; Q8WWJ4; Q8WWJ5; Q8WWJ6; Q8WWJ7; Q9UMF2; Q9Y4K7; Q9Y4K8; Q9Y4K9; Q9Y4L0	9.70858e+07	1
Master Protein	Q9BX79	Receptor for retinol uptake STRA6 OS=Homo sapiens OX=9606 GN=STRA6 PE=1 SV=1	49	35	95	35	667	73.5	8.98	transport;developmental processes;other biological processes	plasma membrane;other membranes;other cell component	transporter activity;other molecular function	64220	STRA6	A8K7F1; B7Z5M9; B7Z862; D3DW54; F5GYI8; hsa:64220; I3L1G8; Q6PJF8; Q71RB9; Q7L9G1; Q7Z3U9; Q8TB21; Q9BX78; Q9BX79; Q9H9U8	6.33981e+07	1
Master Protein	Q9H0W5	Coiled-coil domain-containing protein 8 OS=Homo sapiens OX=9606 GN=CCDC8 PE=1 SV=2	17	10	16	10	538	59.3	8.63	cell organization and biogenesis;other biological processes	plasma membrane;other membranes;cytosol;cytoskeleton;nucleus;other cell component		83987	CCDC8	hsa:83987; Q8TB26; Q9H0W5	859957	1
Master Protein	Q9UNE0	Tumor necrosis factor receptor superfamily member EDAR OS=Homo sapiens OX=9606 GN=EDAR PE=1 SV=1	42	20	86	20	448	48.6	5.17	developmental processes;other biological processes	plasma membrane;other membranes;other cell component	other molecular function	10913	EDAR	B2R9H2; B4DLC5; D3DX74; E9PC98; hsa:10913; Q52LL5; Q9UND9; Q9UNE0	2.27595e+08	1
Master Protein	Q9NZP0	Olfactory receptor 6C3 OS=Homo sapiens OX=9606 GN=OR6C3 PE=3 SV=2	86	33	141	32	311	35.5	8.44	signal transduction;other biological processes	plasma membrane;other membranes	other molecular function	254786	OR6C3	hsa:254786; Q9NZP0	8.15513e+07	1
Master Protein	Q9Y691	Calcium-activated potassium channel subunit beta-2 OS=Homo sapiens OX=9606 GN=KCNMB2 PE=1 SV=1	65	18	89	18	235	27.1	8.38	transport;other biological processes	plasma membrane;other membranes	transporter activity;other molecular function	10242	KCNMB2	hsa:10242; Q9Y691	2.72368e+07	1

## Sheet: Table S8
Table S8.	List of proteins selected for target score
Poteínas	Gene name	Target score
P47872	SCTR	12
Q6N022	TEN4	12
P40189	IL6ST	12
Q9UQ52	CNTN6	12
O75462	CRLF1	11
P02549	SPTA1	10.8889
P98160	PGBM	10.4
O15244	S22A2	9.95556
Q7Z6G8	ANKS1B	9.93333
Q9H2X9	SLC12A5	9.91111
Q9Y4C0	NRXN3	9.91111
P52823	STC1	9.88889
P16389	KCNA2	9.86667
P21918	DRD5	9.86667
Q92823	NRCAM	9.82222
Q9NSA0	S22AB	9.82222
P17927	CR1	9.73333
P59901	LIRA4	9.73333
Q15124	PGM5	9.71
P43657	LPAR6	9.66667
P12821	ACE	9.4
P51795	CLCN5	9.28889
Q8WWQ8	STAB2	9
P14543	NID1	9
Q8NCM8	SPTA1	8.95556
P82279	CRB1	8.95556
O94823	ATP10B	8.95556
O43506	ADAM20	8.93333
O94933	SLITRK3	8.86667
P98161	PKD1	8.82222
P21817	RYR1	8.75556
Q9Y6N8	CDH10	8.75556
Q9NRX5	SERINC1	8.73333
O94956	SLCO2B1	8.68889
P98088	MUC5AC	8.66667
P14151	SELL	8.66667
O95897	OLFM2	8.62222
Q02817	MUC2	8.62222
Q9BYG8	GSDMC	8.57778
P09619	PDGFRB	8.51111
P25116	F2R	8.46667
P43146	DCC	8.4
P13591	NCAM1	8.4
Q99102	MUC4	8.36
P35367	HRH1	8.35556
Q99650	OSMR	8.35556
Q9BXB1	LGR4	8.28889
Q9HBX9	RXFP1	8.24444
P22455	FGFR4	8.2
Q13614	MTMR2	8.2
Q03167	TGFBR3	8.02222
Q6J4K2	NCLX	8.02222
P21333	FLNA	8.02222
P02760	AMBP	7.97778
Q9UIG8	SLCO3A1	7.93333
O60494	CUBN	7.91111
Q9BXP8	PAPPA2	7.88889
P16109	SELP	7.86667
P14410	SUIS	7.82222
O14788	TNFSF11	7.82222
P26718	KLRK1	7.82222
Q9NY46	SCN3A	7.82222
Q16827	PTPRO	7.8
Q6AI14	SL9A4	7.75556
Q6AI14	SL9A4	7.75556
Q9C0C4	SEMA4C	7.66667
P63010	AP2B1	7.66667
Q8WXI7	MUC16	7.63
O75443	TECTA	7.62222
Q9NYQ8	FAT2	7.61
P31641	SC6A6	7.57778
P41586	ADCYAP1R1	7.55556
Q9NZV1	CRIM1	7.55556
Q9NQS5	GPR84	7.53333
O95259	KCNH1	7.51111
Q9UBD6	RHCG	7.51111
P11277	SPTB1	7.44444
Q9H5I5	PIEZ2	7.42222
P25090	FPR2	7.42222
Q9H5I5	PIEZ2	7.42222
Q9BX79	STRA6	7.33333
Q9HD67	MYO10	7.33333
Q6ZWE6	PKHM3	7.28889
P04792	HSPB1	7.26667
Q9Y487	VPP2	7.24444
P19022	CDH2	7.22222
Q9NY15	STAB1	7.13333
P12319	FCER1A	7.11111
P57735	RAB25	7.11
Q3MIR4	CC50B	7.06667
Q8IVT5	KSR1	7.02222
Q8TEW0	PARD3	6.95556
Q8NFU1	BEST2	6.91111
Q9H3S1	SEMA4A	6.91111
P46531	NOTCH1	6.86667
Q96RW7	HMCN1	6.84444
Q15116	PDCD1	6.77778
O00462	MANBA	6.66667
Q8IZF4	ADGRG5	6.66667
P30203	CD6	6.66667
Q16647	PTGIS	6.62222
Q05469	LIPE	6.57778
Q9UM44	HHLA2	6.57778
Q6UXG2	ELAP1	6.57778
O14786	NRP1	6.55556
P30874	SSTR2	6.51111
Q8IUN9	CLEC10A	6.46667
P78504	JAG1	6.42222
O43603	GALR2	6.33333
Q96JI7	SPG11	6.31111
Q93033	CD101	6.31111
Q9H2K8	TAOK3	6.28889
Q8WX93	PALLD	6.26667
O15530	PDPK1	6.24444
P78357	CNTNAP1	6.22222
Q5SYB0	FRMPD1	6.22222
Q8IZQ1	WDFY3	6.2
P26951	IL3RA	6.2
Q6P1N0	CC2D1A	6.15556
O14522	PTPRT	6.13333
Q9ULL8	SHRM4	6.13333
Q13797	ITGA9	6.08889
Q9UKQ2	ADAM28	6.08889
O94812	BAIP3	6.08889
O95793	STAU1	5.97778
Q86YS7	C2CD5	5.91111
Q9ULI3	HEG1	5.91111
Q86YR5	GPSM1	5.88889
Q96JQ0	DCHS1	5.86667
Q16288	NTRK3	5.84444
P08238	HS90B	5.8
Q8NBJ9	SIDT2	5.77778
P21802	FGFR2	5.73333
Q6PIZ9	RAT1	5.73333
Q8TD43	TRPM4	5.68889
Q9Y691	KCNMB2	5.64444
Q16236	NFE2L2	5.57778
P06213	INSR	5.55556
Q7RTX1	TAS1R1	5.55556
P15941	MUC1	5.53333
Q07837	SLC31	5.53333
Q9UIW2	PLXA1	5.51111
Q8NFP9	NBEA	5.51111
Q8NE01	CNNM3	5.46667
P49662	CASP4	5.46667
P54709	ATP1B3	5.42222
Q13490	BIRC2	5.31111
Q9NUN5	LMBD1	5.28889
Q13576	IQGA2	5.22222
Q9Y336	SIGLEC9	5.2
P10586	PTPRF	5.16
Q9Y2H0	DLGAP4	5.15556
O43164	PJA2	5.11111
Q16602	CALCRL	5.11111
Q9BZC7	ABCA2	5.06667
P39086	GRIK1	5.02222
Q7Z402	TMC7	4.95556
P05186	ALPL	4.95556
Q92729	PTPRU	4.95
Q8TD84	DSCAML1	4.93333
O43739	CYTH3	4.88889
Q9UNE0	EDAR	4.88889
P61077	UBE2D3	4.88889
Q8N387	MUC15	4.86667
Q8NFM7	IL17RD	4.84444
Q8IZ07	ANKRD13A	4.84444
Q16820	MEP1B	4.8
P78333	GPC5	4.73333
Q9BWU0	SLC4A1AP	4.68889
O00443	PIK3C2A	4.6
O75165	DNAJC13	4.57778
Q15904	VAS1	4.53333
Q9UIW2	PLXA1	4.51
P50443	SLC26A2	4.48889
Q14517	FAT1	4.44444
Q9H0W5	CCDC8	4.4
Q6PFW1	VIP1	4.37778
P08069	IGF1R	4.35556
P06756	ITGAV	4.35556
Q13873	BMPR2	4.35556
P35568	IRS1	4.31111
Q9UIA0	CYTH4	4.08889
O14641	DVL2	4.06667
Q8IY33	MICALL2	3.91111
P28827	PTPRM	3.33333
Q04721	NOTCH2	3.33333
Q96AE7	TTC17	3.26667
P46019	PHKA2	3.2
Q6P9H4	CNKSR3	3.17778
O75882	ATRN	3.02222
P16581	SELE	0
Q8TDX9	PKD1L1	0
Q9NYW4	TAS2R5	0
Q49SQ1	GPR33	0
Q8IZT6	ASPM	0
Q7Z408	CSMD2	0
P29074	PTPN4	0
Q8IZF6	ADGRG4	0
P35499	SCN4A	0
A0AVI2	FER1L5	0
Q5SZK8	FREM2	0
P43116	PTGER2	0
O94886	TMEM63A	0
P35125	USP6	0
Q8NGJ2	OR52H1	0
P25092	GUCY2C	0
Q8NGY6	OR6N2	0
P35590	TIE1	0
Q7Z3S7	CACNA2D4	0
Q9NYW1	TAS2R9	0
Q5HYA8	TMEM67	0
P23415	GLRA1	0
Q8NGD3	OR4K5	0
Q8NCM2	KCNH5	0
P48058	GRIA4	0
P51170	SCNN1G	0
P30542	ADORA1	0
Q8NGZ2	OR14K1	0
Q6P1J6	PLB1	0
O14746	TERT	0
Q96RC9	OR8B4	0
Q9H222	ABCG5	0
P54756	EPHA5	0
P42702	LIFR	0
A6NHA9	OR4C46	0
Q5KSL6	DGKK	0
Q9BVK8	TMEM147	0
Q9UN42	ATP1B4	0
Q9Y2T6	GPR55	0
O00574	CXCR6	0
Q8NH00	OR2T4	0
A0A0A6YYD4	TRBV13	0
Q8TDW5	SYTL5	0
A6BM72	MEGF11	0
P01893	HLA-H	0
Q86UP0	CDH24	0
Q68CP9	ARID2	0
Q8NGT9	OR2A1	0
Q8TDV0	GPR151	0
Q2VWP7	PRTG	0
Q96KP1	EXOC2	0
Q5VZ72	IZUMO3	0
P51805	PLXNA3	0
P59535	TAS2R40	0
Q9Y5Y3	GPR45	0
Q99679	GPR21	0
Q01974	ROR2	0
B4DS77	SHISA9	0
P56199	ITGA1	0
Q9UBT7	CTNNAL1	0
Q9NYV9	TAS2R13	0
A0A0A6YYC5	TRAV14DV4	0
Q9NZP0	OR6C3	0
Q8NG78	OR8G5	0
Q8NGL1	OR5D18	0
Q9UBN4	TRPC4	0
Q8NGQ6	OR9I1	0
P03951	F11	0
Q8NH92	OR1S1	0
P17405	SMPD1	0
Q8NGJ8	OR51S1	0
P47775	GPR12	0
Q8NGZ0	OR2AJ1	0
Q8NHC7	OR14C36	0
P47804	RGR	0
Q401N2	ZACN	0
Q86VZ4	LRP11	0
Q6UX82	LYPD8	0
O14894	TM4SF5	0
O75445	USH2A	0
O94856	NFASC	0
P14410	SUIS	0
Q01959	SC6A3	0
Q13507	TRPC3	0
Q99250	SCN2A	0
Q6YHK3	CD109	0
Q9UN76	S6A14	0
Q8WXI7	MUC16	0
Q8TDW7	FAT3	0
P35499	SCN4A	0
O60494	CUBN	0
O00555	CAC1A	0
Q92508	PIEZ1	0
Q86YZ3	HORN	0
P98164	LRP2	0
O95255	MRP6	0
Q8NGY9	OR2L8	0
O14654	IRS4	0
O95180	CAC1H	0
Q6ZRI0	OTOG	0
P78363	ABCA4	0
Q9NS98	SEM3G	0
P07900	HS90A	0
Q99523	SORT	0
Q13018	PLA2R	0
P01031	CO5	0
Q5JUK3	KCNT1	0
Q12816	TROP	0
A0AVI2	FR1L5	0
Q03001	DYST	0
P22897	MRC1	0
Q969I6	S38A4	0
Q8IZD2	KMT2E	0
Q9NYQ8	FAT2	0
A8K7I4	CLCA1	0
Q9UM73	ALK	0
Q8IWK6	AGRA3	0
P23975	SC6A2	0
Q8TDX9	PK1L1	0
Q7RTS6	OTOP2	0
Q8N1I0	DOCK4	0
Q9NS40	KCNH7	0
Q3SYG4	PTHB1	0
Q92887	MRP2	0
Q9ULB1	NRX1A	0
P12259	FA5	0
Q6ZRH7	CTSRG	0
P08648	ITA5	0

## Sheet: Table S9
Table S9. Flow cytometry to characterize the expression of sLeA and SCTR in peripheral blood of three healthy donors.
SCTR
	Positive cells (%)			Average	SD	CV(%)
Leukocytes	57.9	54.3	51.3	54.5 ± 3.3	3.3	6.06
Lymphocytes	14.1	14.9	16.2	15.1 ± 1.1	1.1	7.28
Monocytes	9.7	9.5	9.4	9.5 ± 0.2	0.2	2.11
Granulocytes	76.23	75.6	74.4	75.4 ± 0.9	0.9	1.19
sleA/SCTR
	Positive cells (%)			Average	SD	CV(%)
Leukocytes	6.9	7.7	7.6	7.4 ± 0.4	0.4	5.41
Lymphocytes	1.8	0.9	0.9	1.2 ± 0.5	0.5	41.67
Monocytes	96.3	98.3	97.8	97.5 ± 1.0	1.0	1.03
Granulocytes	1.9	0.8	1.3	1.3 ± 0.6	0.6	46.15
